# Supplementary material for: Long-Term Retrospective Predicted Concentration of PM2.5 in Upper Northern Thailand Using Machine Learning Models
Source: Toxics. 2025 Feb 27;13(3):170. doi: 10.3390/toxics13030170 (PMC11946178; doi:10.3390/toxics13030170)
Supplement: Supplementary file 1 [file toxics-13-00170-s001.zip]

Archive with 2 entries (2 files):
- toxics-3462418_Supplementary Table S1.pdf
- toxics-3462418_Supplementary Table S2.xlsx
