# Supplementary material for: Long-Term Retrospective Predicted Concentration of PM2.5 in Upper Northern Thailand Using Machine Learning Models
Source: Toxics. 2025 Feb 27;13(3):170. doi: 10.3390/toxics13030170 (PMC11946178; doi:10.3390/toxics13030170)
Supplement: Supplementary file 1 [file toxics-13-00170-s001.zip › toxics-3462418_Supplementary Table S2.xlsx]

## Sheet: Dataset_predictedPM25_NorthernT
Table S2 The predicted PM2.5 concentrations in 8 provinces in northern Thailand, 2011-2020
Date	PM25ChiangMai	PM25ChiangRai	PM25Lampang	PM25Lamphun	PM25Nan	PM25Phayao	PM25Phrae	PM25MaeHongSon
110101	44.7658	35.9864	20.0189	31.3211	24.0587	27.4781	25.9354	17.6358
110101	46.1081	35.9864	20.0189	31.3211	24.0587	27.4781	25.9354	17.6358
110102	33.425	34.4444	21.4622	33.547	30.582	32.2503	30.8959	15.5397
110102	41.4074	34.4444	21.4622	33.547	30.582	32.2503	30.8959	15.5397
110103	33.6564	36.9024	26.1935	36.9125	31.1611	38.9784	36.8149	15.6498
110103	44.4496	36.9024	26.1935	36.9125	31.1611	38.9784	36.8149	15.6498
110104	36.8506	39.9185	24.2069	40.9574	32.7053	40.6003	31.0226	16.7343
110104	46.0403	39.9185	24.2069	40.9574	32.7053	40.6003	31.0226	16.7343
110105	37.3912	38.087	25.3918	37.5794	25.8771	36.9432	27.7727	17.367
110105	45.0395	38.087	25.3918	37.5794	25.8771	36.9432	27.7727	17.367
110106	37.0872	33.804	20.8492	36.4051	25.0333	38.7973	19.6416	16.9266
110106	35.6672	33.804	20.8492	36.4051	25.0333	38.7973	19.6416	16.9266
110107	33.5163	35.4021	17.2846	29.9204	18.5765	22.1985	24.2189	15.7874
110107	33.2744	35.4021	17.2846	29.9204	18.5765	22.1985	24.2189	15.7874
110108	32.043	32.0448	20.2401	31.5946	27.5247	26.5868	33.1223	18.5615
110108	36.9994	32.0448	20.2401	31.5946	27.5247	26.5868	33.1223	18.5615
110109	26.8065	32.5369	13.4353	24.0471	22.8735	24.7257	33.6102	15.5228
110109	25.3684	32.5369	13.4353	24.0471	22.8735	24.7257	33.6102	15.5228
110110	27.4865	18.7923	13.9829	26.612	24.2889	26.7974	33.6298	19.2049
110110	34.5856	18.7923	13.9829	26.612	24.2889	26.7974	33.6298	19.2049
110111	21.1848	24.3962	13.791	22.0604	20.0022	19.6085	17.0336	13.1347
110111	23.6434	24.3962	13.791	22.0604	20.0022	19.6085	17.0336	13.1347
110112	20.5352	28.0497	14.0357	19.6443	21.4193	21.864	21.4382	13.661
110112	28.0991	28.0497	14.0357	19.6443	21.4193	21.864	21.4382	13.661
110113	28.4208	32.9295	19.0216	25.253	24.4407	26.7813	29.0151	14.1349
110113	29.2182	32.9295	19.0216	25.253	24.4407	26.7813	29.0151	14.1349
110114	33.8938	35.0337	21.5638	37.4565	30.5937	38.0793	35.5688	14.7679
110114	35.1482	35.0337	21.5638	37.4565	30.5937	38.0793	35.5688	14.7679
110115	29.9779	32.4406	24.3831	42.238	27.8284	40.0806	30.1498	15.6662
110115	37.0257	32.4406	24.3831	42.238	27.8284	40.0806	30.1498	15.6662
110116	29.5171	35.2913	16.3286	28.8739	30.1659	23.55	27.9689	23.9809
110116	34.0259	35.2913	16.3286	28.8739	30.1659	23.55	27.9689	23.9809
110117	41.9875	42.6625	22.5778	34.3175	40.8796	34.0549	39.3898	25.5844
110117	40.759	42.6625	22.5778	34.3175	40.8796	34.0549	39.3898	25.5844
110118	47.3079	46.7897	34.338	44.0194	42.5177	38.6087	48.3965	25.6676
110118	47.3107	46.7897	34.338	44.0194	42.5177	38.6087	48.3965	25.6676
110119	44.7521	43.6464	25.6233	41.7969	41.8473	44.8337	48.9327	22.8512
110119	45.0087	43.6464	25.6233	41.7969	41.8473	44.8337	48.9327	22.8512
110120	28.9075	34.5974	22.3131	34.2098	34.7505	51.0823	46.3843	19.9404
110120	28.9891	34.5974	22.3131	34.2098	34.7505	51.0823	46.3843	19.9404
110121	38.1322	32.8398	21.6761	39.8195	35.3628	43.6723	38.0637	18.361
110121	45.1211	32.8398	21.6761	39.8195	35.3628	43.6723	38.0637	18.361
110122	45.0872	40.3345	21.3794	41.6587	32.5795	42.2038	42.2054	24.0302
110122	46.3173	40.3345	21.3794	41.6587	32.5795	42.2038	42.2054	24.0302
110123	32.8642	38.6499	23.8774	35.5861	32.8027	42.6404	38.7452	21.4748
110123	40.7356	38.6499	23.8774	35.5861	32.8027	42.6404	38.7452	21.4748
110124	31.8751	34.2891	23.2667	35.393	33.5386	50.9673	35.2324	20.3478
110124	37.4945	34.2891	23.2667	35.393	33.5386	50.9673	35.2324	20.3478
110125	37.011	35.2016	22.4685	38.3655	27.3246	45.9315	34.9643	17.4536
110125	40.9569	35.2016	22.4685	38.3655	27.3246	45.9315	34.9643	17.4536
110126	30.2989	38.8862	23.4793	42.0055	27.5378	42.0135	32.8156	24.5197
110126	36.8862	38.8862	23.4793	42.0055	27.5378	42.0135	32.8156	24.5197
110127	30.6947	37.2563	20.3818	34.1887	28.9206	48.4407	33.5765	23.211
110127	41.8106	37.2563	20.3818	34.1887	28.9206	48.4407	33.5765	23.211
110128	29.1382	31.1869	24.9961	49.6543	23.2381	48.6883	26.5166	21.4572
110128	34.9739	31.1869	24.9961	49.6543	23.2381	48.6883	26.5166	21.4572
110129	27.57	31.0346	19.8816	35.1583	19.4167	48.2288	21.1508	20.8458
110129	31.8861	31.0346	19.8816	35.1583	19.4167	48.2288	21.1508	20.8458
110130	22.2964	28.5686	15.5659	26.9101	25.6387	30.6247	19.0032	19.2441
110130	28.1473	28.5686	15.5659	26.9101	25.6387	30.6247	19.0032	19.2441
110131	29.3147	27.6377	19.124	26.1555	28.6747	23.129	26.0803	17.3809
110131	29.3147	27.6377	19.124	26.1555	28.6747	23.129	26.0803	17.3809
110201	33.9761	30.377	17.1545	28.407	27.2393	26.6905	31.8416	21.6769
110201	33.9761	30.377	17.1545	28.407	27.2393	26.6905	31.8416	21.6769
110202	37.6131	41.4408	24.0184	32.9068	31.8338	55.7452	36.281	19.0897
110202	37.6131	41.4408	24.0184	32.9068	31.8338	55.7452	36.281	19.0897
110203	36.0198	37.4517	27.1189	42.6474	33.0691	56.6041	38.513	19.7864
110203	37.8448	37.4517	27.1189	42.6474	33.0691	56.6041	38.513	19.7864
110204	35.9839	39.0182	30.3728	45.6425	31.0093	50.9197	47.0491	19.2615
110204	38.0752	39.0182	30.3728	45.6425	31.0093	50.9197	47.0491	19.2615
110205	30.1276	33.3406	29.1579	50.0032	34.024	51.2559	47.2624	20.6994
110205	42.5839	33.3406	29.1579	50.0032	34.024	51.2559	47.2624	20.6994
110206	31.9493	30.1573	32.7782	54.0109	36.3098	54.2523	49.3094	19.7842
110206	37.9303	30.1573	32.7782	54.0109	36.3098	54.2523	49.3094	19.7842
110207	38.9276	29.2306	32.2162	44.1083	44.0687	67.3634	37.9464	20.9434
110207	39.1479	29.2306	32.2162	44.1083	44.0687	67.3634	37.9464	20.9434
110208	33.8895	30.2274	30.7354	48.32	40.8756	63.6567	45.8045	24.9024
110208	39.0801	30.2274	30.7354	48.32	40.8756	63.6567	45.8045	24.9024
110209	34.1365	29.7568	39.3873	50.4217	42.0184	52.6323	61.1272	25.3918
110209	38.73	29.7568	39.3873	50.4217	42.0184	52.6323	61.1272	25.3918
110210	39.0299	33.0775	42.1212	42.0274	42.4021	78.3576	52.2017	25.652
110210	36.6455	33.0775	42.1212	42.0274	42.4021	78.3576	52.2017	25.652
110211	45.9938	36.8288	53.5267	50.6755	49.3054	34.2613	54.2751	27.8635
110211	39.2137	36.8288	53.5267	50.6755	49.3054	34.2613	54.2751	27.8635
110212	39.1462	39.0224	41.1174	42.3451	48.1993	58.4548	58.5012	25.5908
110212	41.2592	39.0224	41.1174	42.3451	48.1993	58.4548	58.5012	25.5908
110213	31.684	37.198	52.9685	28.485	41.0348	50.1727	54.2817	22.6914
110213	34.6622	37.198	52.9685	28.485	41.0348	50.1727	54.2817	22.6914
110214	28.8961	32.6841	31.4253	26.3618	38.8381	52.6416	50.8597	17.4004
110214	28.6941	32.6841	31.4253	26.3618	38.8381	52.6416	50.8597	17.4004
110215	28.7781	28.237	38.1046	27.6429	34.0981	49.0243	52.59	17.4799
110215	28.7664	28.237	38.1046	27.6429	34.0981	49.0243	52.59	17.4799
110216	29.5817	34.9263	32.8047	31.2524	35.1032	54.9194	38.766	23.2469
110216	28.5742	34.9263	32.8047	31.2524	35.1032	54.9194	38.766	23.2469
110217	31.118	40.7577	43.0838	33.7428	41.4743	57.2076	41.32	23.2221
110217	26.6588	40.7577	43.0838	33.7428	41.4743	57.2076	41.32	23.2221
110218	29.9414	41.8135	35.6426	37.9677	30.0264	61.8013	46.9998	20.8034
110218	38.6255	41.8135	35.6426	37.9677	30.0264	61.8013	46.9998	20.8034
110219	18.9234	32.3823	27.0809	29.1383	22.4118	36.5324	52.9816	17.5957
110219	18.4401	32.3823	27.0809	29.1383	22.4118	36.5324	52.9816	17.5957
110220	41.6085	36.3533	52.7079	45.9306	32.6423	56.2389	78.4147	28.7402
110220	28.84	36.3533	52.7079	45.9306	32.6423	56.2389	78.4147	28.7402
110221	49.3451	37.0126	58.0482	55.9048	41.7938	56.5145	70.106	32.0777
110221	46.0233	37.0126	58.0482	55.9048	41.7938	56.5145	70.106	32.0777
110222	52.9795	57.6346	64.6927	54.103	47.1256	56.0776	52.6653	32.2333
110222	49.3869	57.6346	64.6927	54.103	47.1256	56.0776	52.6653	32.2333
110223	45.8329	50.7169	34.4064	54.4251	47.0467	59.827	52.8853	36.718
110223	45.0717	50.7169	34.4064	54.4251	47.0467	59.827	52.8853	36.718
110224	53.6185	50.6575	49.8175	58.1983	45.4204	70.5803	45.7654	34.4234
110224	42.7267	50.6575	49.8175	58.1983	45.4204	70.5803	45.7654	34.4234
110225	46.1071	53.3172	53.9082	66.4777	44.7289	60.2757	55.4601	37.4537
110225	44.8897	53.3172	53.9082	66.4777	44.7289	60.2757	55.4601	37.4537
110226	56.2601	53.9252	52.9432	60.2475	41.0639	55.5789	56.3899	33.4984
110226	53.7151	53.9252	52.9432	60.2475	41.0639	55.5789	56.3899	33.4984
110227	63.3988	51.2052	22.7022	52.2868	38.2098	49.2717	48.9425	36.7253
110227	46.4497	51.2052	22.7022	52.2868	38.2098	49.2717	48.9425	36.7253
110228	39.1902	58.1636	16.0042	37.739	39.8662	47.2712	52.5243	35.3342
110228	39.0108	58.1636	16.0042	37.739	39.8662	47.2712	52.5243	35.3342
110301	47.5759	54.3207	34.2458	56.7015	45.483	66.3932	53.7296	40.101
110301	40.8985	54.3207	34.2458	56.7015	45.483	66.3932	53.7296	40.101
110302	46.3381	54.4157	28.9409	32.4706	39.2816	28.2946	25.166	43.3942
110302	33.4955	54.4157	28.9409	32.4706	39.2816	28.2946	25.166	43.3942
110303	37.279	42.4888	18.1852	43.3886	35.6642	33.144	38.039	43.4674
110303	28.3316	42.4888	18.1852	43.3886	35.6642	33.144	38.039	43.4674
110304	42.1493	48.809	22.4005	38.8627	40.1271	39.2331	50.8716	43.7068
110304	40.1083	48.809	22.4005	38.8627	40.1271	39.2331	50.8716	43.7068
110305	32.315	55.4903	22.6304	50.4272	40.0881	42.5151	53.1425	40.29
110305	32.4954	55.4903	22.6304	50.4272	40.0881	42.5151	53.1425	40.29
110306	36.3636	54.8266	34.2562	44.485	44.287	56.3378	55.4517	47.6254
110306	40.7205	54.8266	34.2562	44.485	44.287	56.3378	55.4517	47.6254
110307	66.1735	61.7965	42.3773	71.4805	55.9913	72.3631	57.4937	60.3499
110307	67.1487	61.7965	42.3773	71.4805	55.9913	72.3631	57.4937	60.3499
110308	62.5046	65.1727	42.5317	63.7331	46.9156	63.3525	52.0176	66.6159
110308	68.8665	65.1727	42.5317	63.7331	46.9156	63.3525	52.0176	66.6159
110309	45.2444	59.4878	35.132	46.8758	39.8999	41.2196	44.5867	69.5713
110309	36.9858	59.4878	35.132	46.8758	39.8999	41.2196	44.5867	69.5713
110310	45.0032	57.9298	31.0268	32.8932	34.2008	48.0342	41.1697	74.6669
110310	34.0197	57.9298	31.0268	32.8932	34.2008	48.0342	41.1697	74.6669
110311	40.0553	56.5535	27.1908	28.6917	40.3218	47.0214	31.0827	63.6118
110311	30.1136	56.5535	27.1908	28.6917	40.3218	47.0214	31.0827	63.6118
110312	32.4633	48.1267	39.5892	25.1701	45.3038	37.5727	51.0671	54.9314
110312	27.8107	48.1267	39.5892	25.1701	45.3038	37.5727	51.0671	54.9314
110313	15.726	36.511	25.6174	21.2421	50.7432	36.7324	30.627	37.6909
110313	19.2742	36.511	25.6174	21.2421	50.7432	36.7324	30.627	37.6909
110314	25.5572	39.6756	13.9515	29.6306	33.4803	20.7862	18.1966	33.8205
110314	31.7987	39.6756	13.9515	29.6306	33.4803	20.7862	18.1966	33.8205
110315	12.7245	27.7936	13.8353	14.4264	14.0001	17.9007	16.9028	19.712
110315	18.0606	27.7936	13.8353	14.4264	14.0001	17.9007	16.9028	19.712
110316	14.2797	12.5851	13.1527	14.2066	14.7775	15.9378	14.626	12.7257
110316	14.2797	12.5851	13.1527	14.2066	14.7775	15.9378	14.626	12.7257
110317	13.5487	11.9971	12.2863	14.5926	13.8171	15.5011	12.9446	12.0812
110317	13.5644	11.9971	12.2863	14.5926	13.8171	15.5011	12.9446	12.0812
110318	15.8764	14.4411	10.403	14.4001	13.8707	15.5349	11.5889	13.8565
110318	16.098	14.4411	10.403	14.4001	13.8707	15.5349	11.5889	13.8565
110319	14.6684	17.506	13.6514	20.5593	13.9309	22.5218	12.3113	13.8472
110319	21.8913	17.506	13.6514	20.5593	13.9309	22.5218	12.3113	13.8472
110320	22.6942	25.2587	16.424	33.959	19.2911	20.0029	16.8407	20.1289
110320	25.8577	25.2587	16.424	33.959	19.2911	20.0029	16.8407	20.1289
110321	34.8829	36.4553	20.5061	41.3259	23.2117	33.998	21.6599	37.3172
110321	40.7571	36.4553	20.5061	41.3259	23.2117	33.998	21.6599	37.3172
110322	46.9682	40.6354	19.3399	48.6887	24.2086	42.9886	25.9565	42.7132
110322	44.1837	40.6354	19.3399	48.6887	24.2086	42.9886	25.9565	42.7132
110323	47.6121	54.3993	44.7125	54.1838	29.9203	53.8223	42.1138	37.9984
110323	43.5388	54.3993	44.7125	54.1838	29.9203	53.8223	42.1138	37.9984
110324	47.3834	63.5479	28.3648	34.3033	26.0598	54.2569	26.9768	51.5384
110324	42.3896	63.5479	28.3648	34.3033	26.0598	54.2569	26.9768	51.5384
110325	38.4692	51.2313	38.006	39.7083	35.6137	36.856	36.4509	37.3441
110325	44.7433	51.2313	38.006	39.7083	35.6137	36.856	36.4509	37.3441
110326	41.4105	37.8169	23.948	41.5128	29.2961	26.7921	28.4965	25.002
110326	38.2557	37.8169	23.948	41.5128	29.2961	26.7921	28.4965	25.002
110327	42.5899	23.0912	26.2553	36.7049	46.1649	40.8817	36.9025	24.0711
110327	40.2908	23.0912	26.2553	36.7049	46.1649	40.8817	36.9025	24.0711
110328	27.3322	18.0297	22.3432	38.3513	35.4867	29.7215	31.4654	23.9724
110328	29.9659	18.0297	22.3432	38.3513	35.4867	29.7215	31.4654	23.9724
110329	29.179	34.8951	16.7951	28.9655	24.497	40.3995	23.8403	35.3858
110329	31.6203	34.8951	16.7951	28.9655	24.497	40.3995	23.8403	35.3858
110330	34.0423	32.4973	15.2197	38.2681	20.2806	34.4201	18.5162	27.721
110330	38.1216	32.4973	15.2197	38.2681	20.2806	34.4201	18.5162	27.721
110331	32.8478	35.9836	14.2721	23.3869	17.1574	37.6516	16.8663	31.5678
110331	32.0675	35.9836	14.2721	23.3869	17.1574	37.6516	16.8663	31.5678
110401	41.8618	40.3739	18.5563	32.3013	26.0673	57.8304	26.2062	41.9021
110401	43.8493	40.3739	18.5563	32.3013	26.0673	57.8304	26.2062	41.9021
110402	48.9459	40.849	24.6309	45.238	28.0519	55.8227	34.0025	56.8246
110402	50.4893	40.849	24.6309	45.238	28.0519	55.8227	34.0025	56.8246
110403	48.8204	41.5315	41.1436	56.2559	48.2341	64.0075	50.4149	72.031
110403	50.0649	41.5315	41.1436	56.2559	48.2341	64.0075	50.4149	72.031
110404	59.3912	58.225	50.7403	53.9678	64.3885	69.572	55.4942	95.0407
110404	63.3048	58.225	50.7403	53.9678	64.3885	69.572	55.4942	95.0407
110405	66.5566	102.979	55.5879	58.0695	102.214	75.0263	57.4009	111.414
110405	66.1543	102.979	55.5879	58.0695	102.214	75.0263	57.4009	111.414
110406	56.3135	74.9697	41.2222	47.0613	46.3574	52.4897	52.8989	87.4863
110406	54.3403	74.9697	41.2222	47.0613	46.3574	52.4897	52.8989	87.4863
110407	37.098	34.353	36.5119	29.5757	48.1637	45.7693	53.4468	61.14
110407	46.3252	34.353	36.5119	29.5757	48.1637	45.7693	53.4468	61.14
110408	39.9565	38.8444	23.4402	38.6833	43.407	43.2171	40.8131	76.0298
110408	45.7802	38.8444	23.4402	38.6833	43.407	43.2171	40.8131	76.0298
110409	41.9489	37.0284	25.7954	29.2352	43.3518	36.7268	27.9079	75.9464
110409	37.4008	37.0284	25.7954	29.2352	43.3518	36.7268	27.9079	75.9464
110410	26.1458	39.6239	20.9259	25.3643	45.9906	36.1245	40.3392	45.9196
110410	32.7018	39.6239	20.9259	25.3643	45.9906	36.1245	40.3392	45.9196
110411	26.9136	39.7416	19.4407	24.8877	40.6859	27.4385	37.4813	37.2548
110411	42.3729	39.7416	19.4407	24.8877	40.6859	27.4385	37.4813	37.2548
110412	32.1416	51.7363	20.8055	27.9244	46.706	27.7016	34.5379	34.2678
110412	34.1761	51.7363	20.8055	27.9244	46.706	27.7016	34.5379	34.2678
110413	17.7795	27.4032	14.3156	22.0315	49.283	18.5595	24.6692	32.1845
110413	24.8873	27.4032	14.3156	22.0315	49.283	18.5595	24.6692	32.1845
110414	14.4227	21.6601	11.4534	17.7381	27.8523	17.5594	28.6204	24.3714
110414	32.3616	21.6601	11.4534	17.7381	27.8523	17.5594	28.6204	24.3714
110415	25.8391	33.4878	15.8195	21.5869	35.1903	27.1191	23.7811	37.5105
110415	29.1376	33.4878	15.8195	21.5869	35.1903	27.1191	23.7811	37.5105
110416	33.7751	42.471	17.7203	24.0671	39.9303	25.5204	26.5756	40.7821
110416	33.3121	42.471	17.7203	24.0671	39.9303	25.5204	26.5756	40.7821
110417	31.953	56.6744	23.0577	32.1628	41.4532	40.3985	29.9027	56.4474
110417	26.9422	56.6744	23.0577	32.1628	41.4532	40.3985	29.9027	56.4474
110418	37.7203	41.8857	23.9865	31.312	46.2393	35.638	19.6579	48.8992
110418	38.8706	41.8857	23.9865	31.312	46.2393	35.638	19.6579	48.8992
110419	37.7605	45.9147	27.2131	33.9767	59.5487	40.8782	30.956	80.5137
110419	34.9881	45.9147	27.2131	33.9767	59.5487	40.8782	30.956	80.5137
110420	31.6637	33.262	23.2118	21.3243	57.4038	36.1688	25.2661	51.0681
110420	29.1435	33.262	23.2118	21.3243	57.4038	36.1688	25.2661	51.0681
110421	36.078	36.9933	26.505	30.3344	61.384	39.0973	43.3109	54.7105
110421	32.482	36.9933	26.505	30.3344	61.384	39.0973	43.3109	54.7105
110422	38.8292	36.555	30.8383	46.7906	45.8215	34.6314	45.3266	52.0243
110422	45.0228	36.555	30.8383	46.7906	45.8215	34.6314	45.3266	52.0243
110423	26.3863	30.855	18.6197	24.2598	38.3399	20.0041	26.1534	43.3074
110423	31.7272	30.855	18.6197	24.2598	38.3399	20.0041	26.1534	43.3074
110424	15.0034	17.3889	19.7604	15.7599	36.5815	14.7978	12.7239	27.4668
110424	24.0847	17.3889	19.7604	15.7599	36.5815	14.7978	12.7239	27.4668
110425	22.4114	16.3307	10.7037	13.4908	41.7176	16.0726	13.7143	14.1465
110425	22.4114	16.3307	10.7037	13.4908	41.7176	16.0726	13.7143	14.1465
110426	19.5564	22.1108	11.5449	15.1018	37.4108	15.5789	15.5245	14.9546
110426	19.5564	22.1108	11.5449	15.1018	37.4108	15.5789	15.5245	14.9546
110427	11.7812	20.6001	10.0529	15.0791	40.2072	16.0681	17.9965	14.2695
110427	22.0236	20.6001	10.0529	15.0791	40.2072	16.0681	17.9965	14.2695
110428	13.5016	15.1629	14.5184	16.1375	37.3921	37.1012	11.2007	15.3759
110428	22.4167	15.1629	14.5184	16.1375	37.3921	37.1012	11.2007	15.3759
110429	17.1271	19.2735	10.196	15.8765	18.2143	58.653	16.0763	14.092
110429	22.6623	19.2735	10.196	15.8765	18.2143	58.653	16.0763	14.092
110430	17.6823	16.6541	13.3398	14.9533	12.1717	26.1824	13.3151	13.9976
110430	22.4312	16.6541	13.3398	14.9533	12.1717	26.1824	13.3151	13.9976
110501	13.051	13.4062	11.6167	10.7268	11.4668	15.0538	10.5654	12.2591
110501	19.6816	13.4062	11.6167	10.7268	11.4668	15.0538	10.5654	12.2591
110502	11.3015	15.4647	12.0243	12.92	13.7702	12.6871	15.232	13.0104
110502	20.9942	15.4647	12.0243	12.92	13.7702	12.6871	15.232	13.0104
110503	11.3699	12.5894	9.95587	12.5913	11.3904	14.6741	12.4	11.7821
110503	20.2306	12.5894	9.95587	12.5913	11.3904	14.6741	12.4	11.7821
110504	12.0915	19.4436	9.99436	12.4337	12.2373	12.0203	11.0589	12.5984
110504	14.818	19.4436	9.99436	12.4337	12.2373	12.0203	11.0589	12.5984
110505	13.6132	15.718	9.88902	11.615	13.516	13.0289	12.4643	12.5684
110505	14.8487	15.718	9.88902	11.615	13.516	13.0289	12.4643	12.5684
110506	13.3806	20.8736	11.2143	12.4811	12.6065	13.7655	17.5519	14.1861
110506	16.7905	20.8736	11.2143	12.4811	12.6065	13.7655	17.5519	14.1861
110507	14.7434	18.0389	10.3355	12.8637	14.4764	13.5593	14.1306	10.7023
110507	21.5449	18.0389	10.3355	12.8637	14.4764	13.5593	14.1306	10.7023
110508	13.6226	16.2214	10.0183	12.4916	16.4844	13.1373	20.454	12.0982
110508	21.4883	16.2214	10.0183	12.4916	16.4844	13.1373	20.454	12.0982
110509	14.5677	18.283	13.3545	13.0933	17.0734	15.8627	12.123	11.1135
110509	25.5436	18.283	13.3545	13.0933	17.0734	15.8627	12.123	11.1135
110510	15.849	12.4859	9.21923	12.8646	12.9442	12.8988	12.8322	11.7524
110510	21.2706	12.4859	9.21923	12.8646	12.9442	12.8988	12.8322	11.7524
110511	20.8744	24.4096	14.9387	15.5072	14.5316	14.3182	19.2381	19.3318
110511	38.3084	24.4096	14.9387	15.5072	14.5316	14.3182	19.2381	19.3318
110512	25.7261	32.0785	15.3331	28.3773	23.6356	24.5418	33.9551	28.7751
110512	50.5944	32.0785	15.3331	28.3773	23.6356	24.5418	33.9551	28.7751
110513	31.4767	37.0111	15.0921	27.0864	24.4703	31.4339	36.6438	43.4963
110513	45.3877	37.0111	15.0921	27.0864	24.4703	31.4339	36.6438	43.4963
110514	20.5024	28.3221	12.7335	17.3731	24.348	15.078	25.859	22.846
110514	36.1181	28.3221	12.7335	17.3731	24.348	15.078	25.859	22.846
110515	18.0277	20.8506	11.9665	13.6068	14.9923	13.1122	12.6332	14.3639
110515	19.3598	20.8506	11.9665	13.6068	14.9923	13.1122	12.6332	14.3639
110516	13.6859	20.8745	11.7845	11.403	22.1443	13.1122	15.4679	9.91919
110516	17.4733	20.8745	11.7845	11.403	22.1443	13.1122	15.4679	9.91919
110517	3.25	13.6872	11.0243	11.8878	13.638	13.1122	13.0706	11.8575
110517	3.25	13.6872	11.0243	11.8878	13.638	13.1122	13.0706	11.8575
110518	11.5	13.7042	9.34744	12.832	12.6418	13.0751	14.0886	12.6347
110518	11.5	13.7042	9.34744	12.832	12.6418	13.0751	14.0886	12.6347
110519	13.25	14.03	10.1956	13.6523	11.9586	11.9151	14.3451	10.2408
110519	13.25	14.03	10.1956	13.6523	11.9586	11.9151	14.3451	10.2408
110520	18.9583	13.5639	8.99299	15.711	13.6738	12.1352	19.1595	13.6936
110520	18.9583	13.5639	8.99299	15.711	13.6738	12.1352	19.1595	13.6936
110521	21.7917	23.7909	9.99621	18.1783	18.0569	15.1485	25.8484	15.062
110521	21.7917	23.7909	9.99621	18.1783	18.0569	15.1485	25.8484	15.062
110522	21.6667	23.694	9.82615	17.2262	18.7509	14.016	22.6812	12.5326
110522	21.6667	23.694	9.82615	17.2262	18.7509	14.016	22.6812	12.5326
110523	25.9583	23.6152	10.8031	16.6527	24.0472	15.5788	20.8034	14.6686
110523	25.9583	23.6152	10.8031	16.6527	24.0472	15.5788	20.8034	14.6686
110524	29.25	22.4941	13.2738	22.761	21.3051	18.0072	30.0084	16.4568
110524	29.25	22.4941	13.2738	22.761	21.3051	18.0072	30.0084	16.4568
110525	26.75	23.6422	9.4964	18.4724	14.185	13.9906	27.2141	18.5127
110525	26.75	23.6422	9.4964	18.4724	14.185	13.9906	27.2141	18.5127
110526	22.375	21.305	9.17842	14.8181	11.8581	13.305	16.1587	14.1891
110526	22.375	21.305	9.17842	14.8181	11.8581	13.305	16.1587	14.1891
110527	15.875	13.4831	11.5519	13.6342	13.0554	13.8315	14.3678	11.5372
110527	15.875	13.4831	11.5519	13.6342	13.0554	13.8315	14.3678	11.5372
110528	16.875	12.3208	9.30738	12.9649	12.3779	12.7748	21.5464	10.4585
110528	16.875	12.3208	9.30738	12.9649	12.3779	12.7748	21.5464	10.4585
110529	12.1667	18.742	10.7256	13.0714	21.4115	12.5273	18.492	11.1066
110529	12.1667	18.742	10.7256	13.0714	21.4115	12.5273	18.492	11.1066
110530	15.25	15.5631	10.8965	12.536	23.8466	12.5047	13.6894	13.9194
110530	15.25	15.5631	10.8965	12.536	23.8466	12.5047	13.6894	13.9194
110531	14.9583	26.8775	10.4302	12.705	19.6053	13.6298	14.5007	11.968
110531	14.9583	26.8775	10.4302	12.705	19.6053	13.6298	14.5007	11.968
110601	18.7083	17.5514	11.7526	13.6913	14.0097	12.4636	13.1803	10.7356
110601	18.7083	17.5514	11.7526	13.6913	14.0097	12.4636	13.1803	10.7356
110602	19.9167	17.2631	14.2188	14.5878	18.8911	12.6833	14.8189	10.4442
110602	19.9167	17.2631	14.2188	14.5878	18.8911	12.6833	14.8189	10.4442
110603	14.75	17.2461	13.1172	14.2436	14.1826	12.8712	12.9738	10.6597
110603	14.75	17.2461	13.1172	14.2436	14.1826	12.8712	12.9738	10.6597
110604	13.4583	18.3765	11.433	15.027	13.5557	12.6465	16.2335	11.8933
110604	13.4583	18.3765	11.433	15.027	13.5557	12.6465	16.2335	11.8933
110605	10.9167	14.766	10.2447	13.4727	11.9821	13.0415	13.1685	10.915
110605	10.9167	14.766	10.2447	13.4727	11.9821	13.0415	13.1685	10.915
110606	12.4583	16.0827	9.92441	12.8117	11.2005	12.7392	13.605	9.7534
110606	12.4583	16.0827	9.92441	12.8117	11.2005	12.7392	13.605	9.7534
110607	12	12.3846	9.49406	11.7343	11.2454	11.8577	13.6374	10.6182
110607	12	12.3846	9.49406	11.7343	11.2454	11.8577	13.6374	10.6182
110608	12.9583	14.6517	9.95565	14.668	12.3433	11.6508	16.2024	11.741
110608	12.9583	14.6517	9.95565	14.668	12.3433	11.6508	16.2024	11.741
110609	9.08333	16.0973	9.21167	13.8476	11.3789	11.7735	13.1011	12.1338
110609	9.08333	16.0973	9.21167	13.8476	11.3789	11.7735	13.1011	12.1338
110610	10	16.103	9.58152	14	12.6538	12.6607	15.0672	11.5446
110610	10	16.103	9.58152	14	12.6538	12.6607	15.0672	11.5446
110611	10.4167	16.5617	10.6431	11.3225	11.2897	12.6804	13.9837	11.7353
110611	10.4167	16.5617	10.6431	11.3225	11.2897	12.6804	13.9837	11.7353
110612	9.29167	16.4912	10.2668	12.7077	10.8971	12.5814	14.9681	10.1856
110612	9.29167	16.4912	10.2668	12.7077	10.8971	12.5814	14.9681	10.1856
110613	10.1667	13.0116	10.2448	12.663	12.966	12.6221	16.8774	12.1396
110613	10.1667	13.0116	10.2448	12.663	12.966	12.6221	16.8774	12.1396
110614	10.7917	12.6793	10.0106	13.892	12.6533	12.372	15.5488	10.785
110614	10.7917	12.6793	10.0106	13.892	12.6533	12.372	15.5488	10.785
110615	11.125	17.6754	12.7133	11.6934	14.4205	12.6032	18.2534	10.5978
110615	11.125	17.6754	12.7133	11.6934	14.4205	12.6032	18.2534	10.5978
110616	11.0833	16.663	9.63002	12.3899	13.5002	12.8063	14.1121	10.5098
110616	11.0833	16.663	9.63002	12.3899	13.5002	12.8063	14.1121	10.5098
110617	13.6667	13.5219	9.2803	12.1069	11.7325	13.0283	13.2185	12.3454
110617	13.6667	13.5219	9.2803	12.1069	11.7325	13.0283	13.2185	12.3454
110618	14.4583	15.1571	9.69507	15.2573	14.5634	12.3414	13.1681	11.6237
110618	14.4583	15.1571	9.69507	15.2573	14.5634	12.3414	13.1681	11.6237
110619	11.5	13.7528	9.21718	13.8375	13.4009	12.5184	14.0831	12.0569
110619	11.5	13.7528	9.21718	13.8375	13.4009	12.5184	14.0831	12.0569
110620	13.375	12.2125	9.1648	13.4308	12.3703	12.6434	14.5361	11.3595
110620	13.375	12.2125	9.1648	13.4308	12.3703	12.6434	14.5361	11.3595
110621	16.7917	13.758	11.6332	16.6402	15.6308	12.7706	23.5915	11.8793
110621	16.7917	13.758	11.6332	16.6402	15.6308	12.7706	23.5915	11.8793
110622	19.8333	19.6588	12.839	22.5328	18.1036	13.5255	25.2725	13.8954
110622	19.8333	19.6588	12.839	22.5328	18.1036	13.5255	25.2725	13.8954
110623	20.7917	23.7776	11.4146	24.5163	23.4665	19.6932	32.0799	22.5997
110623	20.7917	23.7776	11.4146	24.5163	23.4665	19.6932	32.0799	22.5997
110624	15.6667	19.5456	10.4788	16.0285	15.3854	11.8761	17.1264	12.9423
110624	15.6667	19.5456	10.4788	16.0285	15.3854	11.8761	17.1264	12.9423
110625	15.0833	13.3894	9.3908	14.7599	13.8883	10.8039	18.2936	10.6233
110625	15.0833	13.3894	9.3908	14.7599	13.8883	10.8039	18.2936	10.6233
110626	13.375	11.2782	9.70166	14.4772	13.1606	12.3873	18.6262	10.2847
110626	13.375	11.2782	9.70166	14.4772	13.1606	12.3873	18.6262	10.2847
110627	15.2917	11.5938	9.77403	13.1654	15.1983	11.6677	16.9978	11.0444
110627	15.2917	11.5938	9.77403	13.1654	15.1983	11.6677	16.9978	11.0444
110628	16.4167	18.7002	9.1495	13.3915	13.8954	14.3353	15.6389	11.7108
110628	16.4167	18.7002	9.1495	13.3915	13.8954	14.3353	15.6389	11.7108
110629	18.2083	20.3493	11.011	15.8958	18.9315	18.9033	21.571	15.1761
110629	18.2083	20.3493	11.011	15.8958	18.9315	18.9033	21.571	15.1761
110630	21.8333	19.9435	14.1427	20.0349	22.9759	20.2884	28.5156	20.7057
110630	21.8333	19.9435	14.1427	20.0349	22.9759	20.2884	28.5156	20.7057
110701	16.0833	17.2467	12.1663	15.4952	17.1281	17.7	22.5631	13.1459
110701	16.0833	17.2467	12.1663	15.4952	17.1281	17.7	22.5631	13.1459
110702	13.4583	13.5728	11.3081	15.2756	11.2348	16.3219	12.7435	10.6875
110702	13.4583	13.5728	11.3081	15.2756	11.2348	16.3219	12.7435	10.6875
110703	10.2917	12.3666	9.73896	15.0763	11.2229	15.7425	12.3004	9.64794
110703	10.2917	12.3666	9.73896	15.0763	11.2229	15.7425	12.3004	9.64794
110704	11.6667	14.1946	8.97064	14.679	15.6446	15.2876	12.4588	11.8895
110704	11.6667	14.1946	8.97064	14.679	15.6446	15.2876	12.4588	11.8895
110705	14	15.0077	10.4589	13.538	15.2289	15.7964	12.8067	10.888
110705	14	15.0077	10.4589	13.538	15.2289	15.7964	12.8067	10.888
110706	11.5417	13.82	9.61119	13.9163	14.2734	16.4928	13.1004	10.4677
110706	11.5417	13.82	9.61119	13.9163	14.2734	16.4928	13.1004	10.4677
110707	10	16.0806	11.1397	15.7077	12.7835	13.8285	15.2422	10.6024
110707	10	16.0806	11.1397	15.7077	12.7835	13.8285	15.2422	10.6024
110708	15.9167	13.7919	10.0889	15.8707	12.7986	16.5786	13.4378	13.4102
110708	15.9167	13.7919	10.0889	15.8707	12.7986	16.5786	13.4378	13.4102
110709	16.8333	16.3629	10.0159	14.8755	11.6915	12.7077	12.595	12.19
110709	16.8333	16.3629	10.0159	14.8755	11.6915	12.7077	12.595	12.19
110710	11.4583	13.0374	10.0223	11.8125	10.3602	15.5331	11.8085	10.2346
110710	11.4583	13.0374	10.0223	11.8125	10.3602	15.5331	11.8085	10.2346
110711	10.9583	14.3714	10.7984	13.894	10.9383	16.0913	13.1667	11.7218
110711	10.9583	14.3714	10.7984	13.894	10.9383	16.0913	13.1667	11.7218
110712	14.7083	13.9368	10.0241	14.6231	11.3312	17.5954	12.0715	11.5386
110712	14.7083	13.9368	10.0241	14.6231	11.3312	17.5954	12.0715	11.5386
110713	12	12.4244	9.30415	14.94	14.6786	16.6271	19.2242	11.8177
110713	12	12.4244	9.30415	14.94	14.6786	16.6271	19.2242	11.8177
110714	13.4583	12.6175	10.0553	14.922	10.4928	15.2924	15.2583	11.1272
110714	13.4583	12.6175	10.0553	14.922	10.4928	15.2924	15.2583	11.1272
110715	9.25	11.9318	12.2815	14.3033	11.4439	15.1223	12.1271	10.6889
110715	9.25	11.9318	12.2815	14.3033	11.4439	15.1223	12.1271	10.6889
110716	6.95833	11.5992	9.78548	14.2537	12.0523	16.0549	13.986	11.428
110716	6.95833	11.5992	9.78548	14.2537	12.0523	16.0549	13.986	11.428
110717	10.0833	11.6554	10.0513	15.3	10.6808	16.0422	14.5337	10.7364
110717	10.0833	11.6554	10.0513	15.3	10.6808	16.0422	14.5337	10.7364
110718	10.5833	12.5299	9.65063	14.8848	10.7806	16.091	16.447	10.3636
110718	10.5833	12.5299	9.65063	14.8848	10.7806	16.091	16.447	10.3636
110719	10.75	12.1087	9.86626	15.3558	10.6073	15.1756	14.4777	9.29153
110719	10.75	12.1087	9.86626	15.3558	10.6073	15.1756	14.4777	9.29153
110720	11.875	12.2467	9.82565	16.2559	10.3896	15.8291	14.3538	10.8643
110720	11.875	12.2467	9.82565	16.2559	10.3896	15.8291	14.3538	10.8643
110721	11.8333	12.1969	9.81587	15.6454	11.1222	15.5826	15.1557	11.6376
110721	11.8333	12.1969	9.81587	15.6454	11.1222	15.5826	15.1557	11.6376
110722	13.25	15.6532	9.62203	14.3303	10.7701	15.3653	15.8682	10.0877
110722	13.25	15.6532	9.62203	14.3303	10.7701	15.3653	15.8682	10.0877
110723	16.4583	11.8341	10.3781	16.6193	11.9596	15.5417	15.4812	10.9379
110723	16.4583	11.8341	10.3781	16.6193	11.9596	15.5417	15.4812	10.9379
110724	17.2917	10.0671	14.4106	14.6658	10.2374	12.9395	14.8881	11.9478
110724	17.2917	10.0671	14.4106	14.6658	10.2374	12.9395	14.8881	11.9478
110725	14.75	12.5958	10.1283	15.1975	11.8285	13.7519	16.0634	12.0861
110725	14.75	12.5958	10.1283	15.1975	11.8285	13.7519	16.0634	12.0861
110726	14	12.92	10.9116	14.7846	11.7462	15.2302	15.229	10.8783
110726	14	12.92	10.9116	14.7846	11.7462	15.2302	15.229	10.8783
110727	14.25	14.0657	10.4506	15.1424	11.613	17.1289	15.2176	10.3469
110727	14.25	14.0657	10.4506	15.1424	11.613	17.1289	15.2176	10.3469
110728	17.0833	14.1866	11.8922	18.1016	10.8059	15.7153	11.8732	9.8185
110728	17.0833	14.1866	11.8922	18.1016	10.8059	15.7153	11.8732	9.8185
110729	15.2083	15.67	10.9683	13.8694	12.8528	16.5501	15.4444	11.0349
110729	15.2083	15.67	10.9683	13.8694	12.8528	16.5501	15.4444	11.0349
110730	12.5417	14.1122	9.43569	16.7785	14.7054	17.423	19.1991	15.8884
110730	12.5417	14.1122	9.43569	16.7785	14.7054	17.423	19.1991	15.8884
110731	10.7083	11.1507	10.478	16.5785	12.7892	14.6663	11.4135	12.1704
110731	10.7083	11.1507	10.478	16.5785	12.7892	14.6663	11.4135	12.1704
110801	9.29167	12.0946	9.03933	16.3792	10.1505	15.9351	12.2928	10.0684
110801	9.29167	12.0946	9.03933	16.3792	10.1505	15.9351	12.2928	10.0684
110802	9.75	12.0006	9.04066	13.9898	9.75624	16.2494	11.4529	11.8271
110802	9.75	12.0006	9.04066	13.9898	9.75624	16.2494	11.4529	11.8271
110803	11.5833	12.0746	9.67848	15.1062	10.4286	15.4436	13.8689	11.2463
110803	11.5833	12.0746	9.67848	15.1062	10.4286	15.4436	13.8689	11.2463
110804	13.25	15.9434	9.85458	15.262	14.7935	15.6415	12.5695	11.1494
110804	13.25	15.9434	9.85458	15.262	14.7935	15.6415	12.5695	11.1494
110805	17.75	12.9218	10.2972	13.8032	11.7344	16.0316	12.8994	11.6629
110805	17.75	12.9218	10.2972	13.8032	11.7344	16.0316	12.8994	11.6629
110806	16.7083	13.1901	9.6063	16.2218	11.3976	16.2225	12.0721	11.0249
110806	16.7083	13.1901	9.6063	16.2218	11.3976	16.2225	12.0721	11.0249
110807	13.125	11.696	9.92899	15.1995	10.6321	15.0415	11.5467	11.8031
110807	13.125	11.696	9.92899	15.1995	10.6321	15.0415	11.5467	11.8031
110808	15.2083	12.1362	9.11396	15.5359	10.3873	15.8699	11.6385	11.3836
110808	15.2083	12.1362	9.11396	15.5359	10.3873	15.8699	11.6385	11.3836
110809	13.5	12.557	9.76234	15.7084	10.6679	16.9908	17.3495	10.8168
110809	13.5	12.557	9.76234	15.7084	10.6679	16.9908	17.3495	10.8168
110810	18.0417	11.8078	9.81519	14.4203	11.9296	15.0017	13.4589	12.0402
110810	18.0417	11.8078	9.81519	14.4203	11.9296	15.0017	13.4589	12.0402
110811	15.7083	12.5503	9.78303	14.738	12.1073	14.9595	13.2012	12.0875
110811	15.7083	12.5503	9.78303	14.738	12.1073	14.9595	13.2012	12.0875
110812	12.4167	11.9518	10.3297	14.7686	10.3946	15.9919	13.2573	10.8713
110812	12.4167	11.9518	10.3297	14.7686	10.3946	15.9919	13.2573	10.8713
110813	12.1667	13.2388	13.5688	14.1305	10.314	16.1277	12.8746	10.8313
110813	12.1667	13.2388	13.5688	14.1305	10.314	16.1277	12.8746	10.8313
110814	17.8333	13.1744	13.5348	15.2186	10.7852	13.9314	11.4624	10.5101
110814	17.8333	13.1744	13.5348	15.2186	10.7852	13.9314	11.4624	10.5101
110815	14.375	14.5228	11.4977	14.1359	11.8439	13.3064	12.7051	10.4647
110815	14.375	14.5228	11.4977	14.1359	11.8439	13.3064	12.7051	10.4647
110816	13.4583	14.8094	12.6692	16.1036	11.5841	14.15	12.4602	10.997
110816	13.4583	14.8094	12.6692	16.1036	11.5841	14.15	12.4602	10.997
110817	11.2917	12.8156	11.3253	14.9947	9.71208	13.2323	14.2706	11.4567
110817	11.2917	12.8156	11.3253	14.9947	9.71208	13.2323	14.2706	11.4567
110818	11.6667	13.1842	10.0633	13.564	11.594	14.2822	12.7684	11.8478
110818	11.6667	13.1842	10.0633	13.564	11.594	14.2822	12.7684	11.8478
110819	8.625	13.1287	9.7717	13.8489	11.8017	15.6437	12.4833	11.722
110819	8.625	13.1287	9.7717	13.8489	11.8017	15.6437	12.4833	11.722
110820	9.79167	13.1113	10.1409	15.8061	13.8621	16.0559	13.0747	11.5749
110820	9.79167	13.1113	10.1409	15.8061	13.8621	16.0559	13.0747	11.5749
110821	7.33333	13.0399	10.1948	13.8997	10.7561	15.2734	12.8079	11.5452
110821	7.33333	13.0399	10.1948	13.8997	10.7561	15.2734	12.8079	11.5452
110822	9.54167	12.9077	12.7923	15.917	11.1074	15.2734	13.4965	12.8844
110822	9.54167	12.9077	12.7923	15.917	11.1074	15.2734	13.4965	12.8844
110823	8.95833	12.9267	12.7512	16.414	11.8791	16.3886	12.6482	12.8462
110823	8.95833	12.9267	12.7512	16.414	11.8791	16.3886	12.6482	12.8462
110824	10.1667	10.4489	13.6919	16.4744	10.1171	14.2805	12.201	11.2757
110824	10.1667	10.4489	13.6919	16.4744	10.1171	14.2805	12.201	11.2757
110825	9.70833	12.4908	13.9168	15.4866	10.9747	12.9951	13.0575	11.5323
110825	9.70833	12.4908	13.9168	15.4866	10.9747	12.9951	13.0575	11.5323
110826	6.91667	11.9427	10.5596	13.8649	12.2617	15.2734	11.5205	11.5343
110826	6.91667	11.9427	10.5596	13.8649	12.2617	15.2734	11.5205	11.5343
110827	9.25	9.56986	10.0041	14.8128	9.7017	15.2734	9.8501	12.0716
110827	9.25	9.56986	10.0041	14.8128	9.7017	15.2734	9.8501	12.0716
110828	9.79167	12.4554	12.0916	15.558	11.4994	15.2734	11.3196	9.52444
110828	9.79167	12.4554	12.0916	15.558	11.4994	15.2734	11.3196	9.52444
110829	12.125	12.4601	14.4726	15.607	11.6599	15.8278	15.8669	11.0278
110829	12.125	12.4601	14.4726	15.607	11.6599	15.8278	15.8669	11.0278
110830	8.66667	17.8472	13.0919	15.2861	12.44	15.5792	15.9026	10.377
110830	8.66667	17.8472	13.0919	15.2861	12.44	15.5792	15.9026	10.377
110831	7.95833	14.173	12.8737	14.8444	10.5549	15.0136	13.897	11.716
110831	7.95833	14.173	12.8737	14.8444	10.5549	15.0136	13.897	11.716
110901	9.04167	13.3852	12.9953	14.7188	12.1745	15.7775	15.4901	10.9239
110901	9.04167	13.3852	12.9953	14.7188	12.1745	15.7775	15.4901	10.9239
110902	7.875	14.6776	10.3216	13.6579	11.4458	15.9094	13.1033	11.6893
110902	7.875	14.6776	10.3216	13.6579	11.4458	15.9094	13.1033	11.6893
110903	11.375	14.1816	12.1198	16.7337	11.3066	16.1655	14.2831	11.0138
110903	11.375	14.1816	12.1198	16.7337	11.3066	16.1655	14.2831	11.0138
110904	8.875	15.8226	13.3397	15.9179	11.7662	14.7043	13.6971	11.1187
110904	8.875	15.8226	13.3397	15.9179	11.7662	14.7043	13.6971	11.1187
110905	7.29167	12.9095	12.4156	15.646	10.1337	14.7043	11.2977	11.0106
110905	7.29167	12.9095	12.4156	15.646	10.1337	14.7043	11.2977	11.0106
110906	7.58333	12.4141	10.3954	13.5259	11.8123	15.56	13.6522	11.8682
110906	7.58333	12.4141	10.3954	13.5259	11.8123	15.56	13.6522	11.8682
110907	7.375	12.8725	10.9134	13.6234	10.9572	15.1903	14.9564	10.9082
110907	7.375	12.8725	10.9134	13.6234	10.9572	15.1903	14.9564	10.9082
110908	10.8333	13.284	13.6597	15.7124	11.5119	15.9607	13.706	12.1378
110908	10.8333	13.284	13.6597	15.7124	11.5119	15.9607	13.706	12.1378
110909	9.66667	12.1413	11.4805	14.8982	10.5747	13.2719	10.656	10.7512
110909	9.66667	12.1413	11.4805	14.8982	10.5747	13.2719	10.656	10.7512
110910	12.5	12.1895	10.3465	15.4168	11.4419	14.1416	11.1667	10.6565
110910	12.5	12.1895	10.3465	15.4168	11.4419	14.1416	11.1667	10.6565
110911	13.25	12.549	11.4756	16.0705	11.0943	14.4077	13.0647	11.8066
110911	13.25	12.549	11.4756	16.0705	11.0943	14.4077	13.0647	11.8066
110912	9.20833	12.4825	12.1837	14.7271	11.1906	13.8955	10.9015	11.4883
110912	9.20833	12.4825	12.1837	14.7271	11.1906	13.8955	10.9015	11.4883
110913	6.66667	11.7636	9.96063	14.2185	11.138	15.8708	11.3337	11.9088
110913	6.66667	11.7636	9.96063	14.2185	11.138	15.8708	11.3337	11.9088
110914	5.58333	12.5339	10.965	13.962	13.4934	17.2071	11.9107	11.5183
110914	5.58333	12.5339	10.965	13.962	13.4934	17.2071	11.9107	11.5183
110915	9.125	12.7955	10.4218	15.2331	11.8282	16.6762	12.2446	12.3723
110915	9.125	12.7955	10.4218	15.2331	11.8282	16.6762	12.2446	12.3723
110916	10.5	14.8285	11.5876	14.4435	11.2939	16.9228	14.4638	12.1514
110916	10.5	14.8285	11.5876	14.4435	11.2939	16.9228	14.4638	12.1514
110917	13.125	14.8974	11.9413	14.4567	11.0949	16.4379	14.7227	10.9893
110917	13.125	14.8974	11.9413	14.4567	11.0949	16.4379	14.7227	10.9893
110918	8.75	12.8735	10.839	14.8219	10.4689	15.7336	13.6717	11.0741
110918	8.75	12.8735	10.839	14.8219	10.4689	15.7336	13.6717	11.0741
110919	11.75	13.5641	11.486	14.1218	11.2679	13.7745	11.7553	10.9202
110919	11.75	13.5641	11.486	14.1218	11.2679	13.7745	11.7553	10.9202
110920	8.31579	12.5473	11.1183	13.8171	11.2563	14.7691	14.061	12.0475
110920	8.31579	12.5473	11.1183	13.8171	11.2563	14.7691	14.061	12.0475
110921	10.0134	12.8408	10.9622	15.2752	11.6776	15.4796	13.1839	11.6451
110921	13.3915	12.8408	10.9622	15.2752	11.6776	15.4796	13.1839	11.6451
110922	11.7662	13.3852	10.298	14.3516	10.8291	15.5221	12.3553	10.5254
110922	13.5626	13.3852	10.298	14.3516	10.8291	15.5221	12.3553	10.5254
110923	10.2667	14.1325	11.4975	13.3383	10.6228	16.4659	12.1598	10.1595
110923	10.2667	14.1325	11.4975	13.3383	10.6228	16.4659	12.1598	10.1595
110924	7.375	13.2003	11.526	14.7269	11.3104	15.632	13.523	10.5273
110924	7.375	13.2003	11.526	14.7269	11.3104	15.632	13.523	10.5273
110925	9.16667	13.4537	13.2028	13.4675	12.4453	13.4121	13.2075	10.6936
110925	9.16667	13.4537	13.2028	13.4675	12.4453	13.4121	13.2075	10.6936
110926	7.45833	13.0887	13.4962	14.9525	10.4838	14.4462	15.9971	10.6024
110926	7.45833	13.0887	13.4962	14.9525	10.4838	14.4462	15.9971	10.6024
110927	9.20833	13.4093	12.7629	14.2449	12.572	13.5222	12.541	10.9271
110927	9.20833	13.4093	12.7629	14.2449	12.572	13.5222	12.541	10.9271
110928	5.875	13.4204	10.2037	14.8874	11.0976	12.9533	11.6338	10.556
110928	5.875	13.4204	10.2037	14.8874	11.0976	12.9533	11.6338	10.556
110929	11.25	11.1755	10.0633	13.7275	11.0705	12.8828	13.6692	10.8987
110929	11.25	11.1755	10.0633	13.7275	11.0705	12.8828	13.6692	10.8987
110930	7.95833	14.5904	13.7082	15.1948	11.227	13.101	14.0428	11.1413
110930	7.95833	14.5904	13.7082	15.1948	11.227	13.101	14.0428	11.1413
111001	10	14.9892	13.4279	14.2717	10.908	12.896	13.5567	10.181
111001	10	14.9892	13.4279	14.2717	10.908	12.896	13.5567	10.181
111002	8.16667	14.4711	9.07085	14.0938	11.4065	14.0532	11.436	11.5465
111002	8.16667	14.4711	9.07085	14.0938	11.4065	14.0532	11.436	11.5465
111003	15.6667	17.4943	9.01162	13.0914	10.6556	14.0654	10.8559	11.8914
111003	15.6667	17.4943	9.01162	13.0914	10.6556	14.0654	10.8559	11.8914
111004	10.3333	16.8831	8.94614	13.9988	11.3337	13.9403	13.142	13.2976
111004	10.3333	16.8831	8.94614	13.9988	11.3337	13.9403	13.142	13.2976
111005	11.625	22.2239	10.4718	11.0658	10.7693	15.0929	13.1486	10.1309
111005	11.625	22.2239	10.4718	11.0658	10.7693	15.0929	13.1486	10.1309
111006	12.7083	13.8289	12.4434	13.6252	12.0892	14.2426	12.9234	13.7288
111006	12.7083	13.8289	12.4434	13.6252	12.0892	14.2426	12.9234	13.7288
111007	13.0417	14.4346	11.9663	11.0127	10.5877	12.7835	13.4937	12.7382
111007	13.0417	14.4346	11.9663	11.0127	10.5877	12.7835	13.4937	12.7382
111008	10.2917	14.1588	12.5016	12.4569	11.3732	12.6655	12.1807	10.9168
111008	10.2917	14.1588	12.5016	12.4569	11.3732	12.6655	12.1807	10.9168
111009	10	12.9239	10.9885	11.019	9.66283	13.1367	13.017	10.6023
111009	10	12.9239	10.9885	11.019	9.66283	13.1367	13.017	10.6023
111010	11.125	12.222	13.362	13.1662	11.5744	13.1422	12.517	11.3906
111010	11.125	12.222	13.362	13.1662	11.5744	13.1422	12.517	11.3906
111011	13.875	13.7627	12.4397	13.7076	11.2123	13.2871	13.0994	11.5507
111011	13.875	13.7627	12.4397	13.7076	11.2123	13.2871	13.0994	11.5507
111012	13.9167	13.2453	14.5547	14.1734	11.282	13.7393	13.0014	11.136
111012	13.9167	13.2453	14.5547	14.1734	11.282	13.7393	13.0014	11.136
111013	17.2083	19.208	17.6023	17.0897	12.4531	14.9912	12.7161	11.4912
111013	17.2083	19.208	17.6023	17.0897	12.4531	14.9912	12.7161	11.4912
111014	17.0417	20.7246	16.6189	17.9012	11.9677	15.1198	16.1972	10.9629
111014	17.0417	20.7246	16.6189	17.9012	11.9677	15.1198	16.1972	10.9629
111015	18.25	15.6448	15.1711	18.0212	11.0299	14.7391	13.6801	10.5628
111015	18.25	15.6448	15.1711	18.0212	11.0299	14.7391	13.6801	10.5628
111016	10.4583	14.2063	10.6231	12.9936	10.3676	13.3435	13.105	9.60373
111016	10.4583	14.2063	10.6231	12.9936	10.3676	13.3435	13.105	9.60373
111017	8.70833	16.133	11.7879	12.903	13.5198	14.8889	12.4861	12.2104
111017	8.70833	16.133	11.7879	12.903	13.5198	14.8889	12.4861	12.2104
111018	10.0417	18.8165	10.1502	13.9214	13.4793	15.1631	13.2604	12.943
111018	10.0417	18.8165	10.1502	13.9214	13.4793	15.1631	13.2604	12.943
111019	13.75	19.8526	15.5885	17.5735	20.7871	17.0145	17.6441	12.638
111019	13.75	19.8526	15.5885	17.5735	20.7871	17.0145	17.6441	12.638
111020	19.2083	22.0149	16.4181	20.5315	24.1799	20.1472	27.4916	13.2989
111020	19.2083	22.0149	16.4181	20.5315	24.1799	20.1472	27.4916	13.2989
111021	23.0833	21.7888	18.5307	30.324	25.0627	19.1755	29.3377	13.5174
111021	23.0833	21.7888	18.5307	30.324	25.0627	19.1755	29.3377	13.5174
111022	20.2917	21.0658	19.517	25.8101	20.7698	16.5357	21.8702	14.6871
111022	20.2917	21.0658	19.517	25.8101	20.7698	16.5357	21.8702	14.6871
111023	19.5652	34.699	18.1845	22.7183	18.8463	15.9976	18.5799	13.472
111023	19.5652	34.699	18.1845	22.7183	18.8463	15.9976	18.5799	13.472
111024	19.75	32.9062	19.8409	20.4701	18.8444	15.0307	18.277	12.9057
111024	19.75	32.9062	19.8409	20.4701	18.8444	15.0307	18.277	12.9057
111025	19.875	33.8953	19.2131	19.6501	14.0439	15.4748	21.573	12.5804
111025	19.875	33.8953	19.2131	19.6501	14.0439	15.4748	21.573	12.5804
111026	16.3333	12.3093	16.989	17.9465	13.9572	14.7612	15.7076	15.512
111026	16.3333	12.3093	16.989	17.9465	13.9572	14.7612	15.7076	15.512
111027	20.125	13.9703	16.7955	16.6171	16.7947	15.0436	18.3104	12.2127
111027	20.125	13.9703	16.7955	16.6171	16.7947	15.0436	18.3104	12.2127
111028	16.4583	11.7421	18.5725	21.0608	11.965	14.4334	17.3553	13.479
111028	16.4583	11.7421	18.5725	21.0608	11.965	14.4334	17.3553	13.479
111029	15.75	12.686	13.4159	16.7256	10.4743	13.787	13.1173	11.1715
111029	15.75	12.686	13.4159	16.7256	10.4743	13.787	13.1173	11.1715
111030	12.125	12.5287	12.6557	17.5013	12.6685	14.1159	18.8607	10.9264
111030	12.125	12.5287	12.6557	17.5013	12.6685	14.1159	18.8607	10.9264
111031	16.375	13.6154	12.899	14.2698	11.1532	15.4173	16.8681	12.2385
111031	16.375	13.6154	12.899	14.2698	11.1532	15.4173	16.8681	12.2385
111101	15.2917	18.7178	16.584	19.3748	14.011	15.4173	16.8681	12.1593
111101	15.2917	18.7178	16.584	19.3748	14.011	15.4173	16.8681	12.1593
111102	18.1667	17.1698	18.4947	18.4583	17.7018	15.8029	17.8724	11.4497
111102	18.1667	17.1698	18.4947	18.4583	17.7018	15.8029	17.8724	11.4497
111103	17.8333	15.3591	17.3259	16.3835	13.2009	16.0019	21.1576	10.731
111103	17.8333	15.3591	17.3259	16.3835	13.2009	16.0019	21.1576	10.731
111104	17.5833	16.3404	18.6106	17.2903	18.2394	15.9743	24.1944	12.3315
111104	17.5833	16.3404	18.6106	17.2903	18.2394	15.9743	24.1944	12.3315
111105	13.3333	16.0415	16.09	21.7134	13.4118	16.2324	20.5867	12.5413
111105	13.3333	16.0415	16.09	21.7134	13.4118	16.2324	20.5867	12.5413
111106	15.5	16.8082	18.9416	18.5353	18.7516	16.5022	21.0428	12.1724
111106	15.5	16.8082	18.9416	18.5353	18.7516	16.5022	21.0428	12.1724
111107	18.7917	20.3213	18.607	22.5509	17.9158	16.8319	17.2818	12.7491
111107	18.7917	20.3213	18.607	22.5509	17.9158	16.8319	17.2818	12.7491
111108	19.4167	18.5409	18.6491	23.646	13.6814	17.8221	17.9155	12.8043
111108	19.4167	18.5409	18.6491	23.646	13.6814	17.8221	17.9155	12.8043
111109	20.2	15.8943	15.987	17.3149	12.9209	16.8787	22.215	12.7091
111109	20.2	15.8943	15.987	17.3149	12.9209	16.8787	22.215	12.7091
111110	19.9756	16.6861	16.2701	17.3134	12.9252	31.3036	12.5252	13.2231
111110	19.9756	16.6861	16.2701	17.3134	12.9252	31.3036	12.5252	13.2231
111111	13.2143	20.2507	17.7982	24.1988	13.4546	24.3185	15.7074	14.2784
111111	13.2143	20.2507	17.7982	24.1988	13.4546	24.3185	15.7074	14.2784
111112	19.2083	22.8368	17.5524	21.2671	13.4955	24.4254	16.6495	14.2705
111112	19.2083	22.8368	17.5524	21.2671	13.4955	24.4254	16.6495	14.2705
111113	15	21.472	22.4475	20.9648	19.7946	17.5289	19.6174	13.2097
111113	15	21.472	22.4475	20.9648	19.7946	17.5289	19.6174	13.2097
111114	19.0833	23.867	19.0995	22.6095	19.2802	20.284	18.4039	14.1927
111114	19.0833	23.867	19.0995	22.6095	19.2802	20.284	18.4039	14.1927
111115	14.125	17.6842	17.7759	25.7295	19.7719	18.5897	21.0739	14.439
111115	14.125	17.6842	17.7759	25.7295	19.7719	18.5897	21.0739	14.439
111116	14.4583	20.1917	17.92	25.6521	16.1475	17.3353	23.4693	14.1347
111116	14.4583	20.1917	17.92	25.6521	16.1475	17.3353	23.4693	14.1347
111117	15.5	20.4707	18.3603	26.1773	18.6368	21.1823	22.5499	13.3212
111117	15.5	20.4707	18.3603	26.1773	18.6368	21.1823	22.5499	13.3212
111118	18.75	22.7396	20.3306	22.1563	14.8742	21.8191	18.9466	11.9273
111118	18.75	22.7396	20.3306	22.1563	14.8742	21.8191	18.9466	11.9273
111119	21.7273	22.4758	18.9746	21.7329	18.0473	18.577	23.1481	12.8992
111119	21.7273	22.4758	18.9746	21.7329	18.0473	18.577	23.1481	12.8992
111120	19.9164	24.9191	16.2585	26.462	15.4101	24.6444	24.8848	15.982
111120	17.5641	24.9191	16.2585	26.462	15.4101	24.6444	24.8848	15.982
111121	29.5289	40.5267	25.2528	36.7774	28.3874	36.8509	36.6218	15.1995
111121	31.6808	40.5267	25.2528	36.7774	28.3874	36.8509	36.6218	15.1995
111122	31.6364	41.9707	33.5335	42.9357	32.2026	40.7296	45.3486	21.0801
111122	31.6364	41.9707	33.5335	42.9357	32.2026	40.7296	45.3486	21.0801
111123	21.9583	24.8414	26.1659	36.8822	13.0474	25.5184	31.8179	18.5351
111123	21.9583	24.8414	26.1659	36.8822	13.0474	25.5184	31.8179	18.5351
111124	10.625	18.484	17.8277	23.2403	14.8802	16.9102	14.5097	13.7377
111124	10.625	18.484	17.8277	23.2403	14.8802	16.9102	14.5097	13.7377
111125	15.125	30.9166	18.8029	23.8194	19.2868	23.3967	29.1906	13.5082
111125	15.125	30.9166	18.8029	23.8194	19.2868	23.3967	29.1906	13.5082
111126	18	36.2302	27.8032	31.1169	28.8178	30.8733	30.3696	14.0906
111126	18	36.2302	27.8032	31.1169	28.8178	30.8733	30.3696	14.0906
111127	21.25	32.8081	27.8254	33.6958	19.8348	25.833	27.3079	14.7621
111127	21.25	32.8081	27.8254	33.6958	19.8348	25.833	27.3079	14.7621
111128	20.3333	33.5304	21.5906	34.8235	17.1486	23.1083	20.6316	14.5388
111128	20.3333	33.5304	21.5906	34.8235	17.1486	23.1083	20.6316	14.5388
111129	20.125	28.7655	23.8583	36.1718	24.1571	23.3047	29.1913	15.0657
111129	20.125	28.7655	23.8583	36.1718	24.1571	23.3047	29.1913	15.0657
111130	19.875	30.9387	24.5833	38.268	21.1726	26.7535	27.9455	14.5263
111130	19.875	30.9387	24.5833	38.268	21.1726	26.7535	27.9455	14.5263
111201	19.9583	26.5205	27.1232	30.8005	18.4373	30.7954	31.8437	16.4045
111201	19.9583	26.5205	27.1232	30.8005	18.4373	30.7954	31.8437	16.4045
111202	16.9583	25.346	17.891	38.071	16.4967	25.1295	24.7319	15.2517
111202	16.9583	25.346	17.891	38.071	16.4967	25.1295	24.7319	15.2517
111203	22.7917	31.1236	23.1814	35.5744	16.9076	31.6706	31.8477	16.4006
111203	22.7917	31.1236	23.1814	35.5744	16.9076	31.6706	31.8477	16.4006
111204	24.3333	38.2336	23.7867	39.5443	24.7956	33.6303	34.3097	19.378
111204	24.3333	38.2336	23.7867	39.5443	24.7956	33.6303	34.3097	19.378
111205	27.5833	39.3556	24.6139	41.6661	27.9087	27.5994	38.2583	20.6055
111205	27.5833	39.3556	24.6139	41.6661	27.9087	27.5994	38.2583	20.6055
111206	25.2917	35.5212	28.3874	43.2415	26.2161	34.9763	36.3381	21.8071
111206	25.2917	35.5212	28.3874	43.2415	26.2161	34.9763	36.3381	21.8071
111207	19.875	30.6883	24.7698	37.4888	22.4903	34.4006	32.1729	19.9716
111207	19.875	30.6883	24.7698	37.4888	22.4903	34.4006	32.1729	19.9716
111208	19.7083	32.6969	22.8514	39.2849	16.9186	35.7738	25.7563	14.6737
111208	19.7083	32.6969	22.8514	39.2849	16.9186	35.7738	25.7563	14.6737
111209	18.5417	27.5523	23.6515	30.7644	16.8904	28.5303	29.9152	13.3313
111209	18.5417	27.5523	23.6515	30.7644	16.8904	28.5303	29.9152	13.3313
111210	17	24.7554	18.6639	24.6381	18.3305	20.8497	20.5003	13.5253
111210	17	24.7554	18.6639	24.6381	18.3305	20.8497	20.5003	13.5253
111211	17.125	23.2783	20.9204	29.6127	18.3095	40.8579	23.4905	18.4171
111211	17.125	23.2783	20.9204	29.6127	18.3095	40.8579	23.4905	18.4171
111212	21.0833	22.7598	24.7637	34.3722	20.4288	32.8409	23.7766	16.6997
111212	21.0833	22.7598	24.7637	34.3722	20.4288	32.8409	23.7766	16.6997
111213	25.2917	33.587	31.1654	39.3074	28.3799	37.4386	32.2265	16.5661
111213	25.2917	33.587	31.1654	39.3074	28.3799	37.4386	32.2265	16.5661
111214	23.9167	37.4149	30.6009	36.229	23.3506	31.5971	31.886	15.963
111214	23.9167	37.4149	30.6009	36.229	23.3506	31.5971	31.886	15.963
111215	22.5	36.2631	28.203	37.2108	18.4079	31.5467	33.3187	17.0143
111215	22.5	36.2631	28.203	37.2108	18.4079	31.5467	33.3187	17.0143
111216	21.9167	33.512	30.2076	34.9199	19.464	32.8212	30.9701	15.8024
111216	21.9167	33.512	30.2076	34.9199	19.464	32.8212	30.9701	15.8024
111217	20.5833	34.8169	24.1315	34.1432	20.6696	31.4067	24.5133	15.4223
111217	20.5833	34.8169	24.1315	34.1432	20.6696	31.4067	24.5133	15.4223
111218	21.7083	33.7574	22.0192	35.6433	18.5118	31.5997	30.1414	16.3259
111218	21.7083	33.7574	22.0192	35.6433	18.5118	31.5997	30.1414	16.3259
111219	18.25	26.8102	24.2255	31.5403	20.3154	26.8206	22.1583	17.2892
111219	18.25	26.8102	24.2255	31.5403	20.3154	26.8206	22.1583	17.2892
111220	15.25	27.5566	32.2446	34.8065	22.1391	31.8236	29.4333	16.3472
111220	15.25	27.5566	32.2446	34.8065	22.1391	31.8236	29.4333	16.3472
111221	18.4583	32.3408	35.0249	33.6485	24.106	33.8109	31.5141	15.6916
111221	18.4583	32.3408	35.0249	33.6485	24.106	33.8109	31.5141	15.6916
111222	15.7083	34.0002	48.4927	40.0376	26.7169	31.2612	30.3442	17.8373
111222	15.7083	34.0002	48.4927	40.0376	26.7169	31.2612	30.3442	17.8373
111223	21.6667	33.97	29.754	34.8687	24.9563	31.8831	30.316	15.094
111223	21.6667	33.97	29.754	34.8687	24.9563	31.8831	30.316	15.094
111224	23.6667	33.8821	30.0914	40.3946	28.7058	32.4192	34.4325	15.824
111224	23.6667	33.8821	30.0914	40.3946	28.7058	32.4192	34.4325	15.824
111225	25.9167	41.8785	34.2933	45.3581	48.1663	49.2784	48.6029	24.1538
111225	25.9167	41.8785	34.2933	45.3581	48.1663	49.2784	48.6029	24.1538
111226	30.6667	33.8229	47.8525	47.3215	44.7245	42.6909	51.6608	32.272
111226	30.6667	33.8229	47.8525	47.3215	44.7245	42.6909	51.6608	32.272
111227	33.0833	49.0119	50.2706	52.1504	44.3747	46.4073	51.2576	35.8925
111227	33.0833	49.0119	50.2706	52.1504	44.3747	46.4073	51.2576	35.8925
111228	32.125	46.8129	43.5336	54.9144	35.6369	47.4906	50.8628	29.8033
111228	32.125	46.8129	43.5336	54.9144	35.6369	47.4906	50.8628	29.8033
111229	27.8333	34.8488	43.3649	46.802	26.3868	32.5299	32.1755	24.0346
111229	27.8333	34.8488	43.3649	46.802	26.3868	32.5299	32.1755	24.0346
111230	22.4167	23.8105	29.5944	36.9669	23.6928	26.5912	28.157	16.2201
111230	22.4167	23.8105	29.5944	36.9669	23.6928	26.5912	28.157	16.2201
111231	20.5	27.3875	22.754	33.0971	21.8066	27.8583	23.2888	17.8525
111231	20.5	27.3875	22.754	33.0971	21.8066	27.8583	23.2888	17.8525
120101	18.6667	31.5244	22.3041	27.4115	20.7038	24.34	23.6531	14.9841
120101	18.6667	31.5244	22.3041	27.4115	20.7038	24.34	23.6531	14.9841
120102	14.9583	28.5945	21.9363	23.1588	19.9886	22.2762	21.852	16.2885
120102	14.9583	28.5945	21.9363	23.1588	19.9886	22.2762	21.852	16.2885
120103	15.7083	30.0544	24.9974	25.618	18.7078	25.4249	32.1872	13.3989
120103	15.7083	30.0544	24.9974	25.618	18.7078	25.4249	32.1872	13.3989
120104	14.8333	23.4331	30.3005	28.6969	24.5907	33.7278	50.7902	12.9394
120104	14.8333	23.4331	30.3005	28.6969	24.5907	33.7278	50.7902	12.9394
120105	17.5	25.8351	26.5906	28.2736	17.2578	25.4407	31.2831	13.6963
120105	17.5	25.8351	26.5906	28.2736	17.2578	25.4407	31.2831	13.6963
120106	17.0833	27.0726	29.1598	29.9717	21.3338	32.8857	31.6061	16.2787
120106	17.0833	27.0726	29.1598	29.9717	21.3338	32.8857	31.6061	16.2787
120107	16.9167	27.5288	31.4638	36.5137	20.3265	38.5631	31.7454	15.0118
120107	16.9167	27.5288	31.4638	36.5137	20.3265	38.5631	31.7454	15.0118
120108	21.125	33.7428	31.7628	42.5742	21.9722	36.5118	31.5418	15.3363
120108	21.125	33.7428	31.7628	42.5742	21.9722	36.5118	31.5418	15.3363
120109	22.625	32.8164	30.6532	43.4492	22.2238	31.8869	27.3679	19.8624
120109	22.625	32.8164	30.6532	43.4492	22.2238	31.8869	27.3679	19.8624
120110	18.6667	30.7314	29.4157	37.4963	21.5545	32.5936	25.1957	20.7197
120110	18.6667	30.7314	29.4157	37.4963	21.5545	32.5936	25.1957	20.7197
120111	18.0833	24.8696	26.054	38.3165	17.5418	25.3178	26.1433	21.8087
120111	18.0833	24.8696	26.054	38.3165	17.5418	25.3178	26.1433	21.8087
120112	19.5	22.4442	23.2039	41.4062	20.5159	26.779	23.3995	20.7503
120112	19.5	22.4442	23.2039	41.4062	20.5159	26.779	23.3995	20.7503
120113	26	19.8628	25.3206	39.0736	17.4602	25.2309	20.2902	21.0136
120113	26	19.8628	25.3206	39.0736	17.4602	25.2309	20.2902	21.0136
120114	24.4167	33.2519	31.5785	39.2726	30.5125	34.0322	34.8381	16.4529
120114	24.4167	33.2519	31.5785	39.2726	30.5125	34.0322	34.8381	16.4529
120115	15.75	25.9722	35.3011	30.6524	23.4792	27.9306	34.6609	16.3454
120115	15.75	25.9722	35.3011	30.6524	23.4792	27.9306	34.6609	16.3454
120116	16.5	24.0238	40.2731	39.4516	24.3843	32.9729	31.9191	17.2084
120116	16.5	24.0238	40.2731	39.4516	24.3843	32.9729	31.9191	17.2084
120117	18.7083	31.9095	52.479	40.5896	25.604	40.7333	45.6262	17.0054
120117	18.7083	31.9095	52.479	40.5896	25.604	40.7333	45.6262	17.0054
120118	20.4167	24.4276	52.2767	48.6389	34.1081	37.8561	49.662	16.869
120118	20.4167	24.4276	52.2767	48.6389	34.1081	37.8561	49.662	16.869
120119	17	30.8272	52.5352	45.4174	37.8811	32.617	51.9941	16.709
120119	17	30.8272	52.5352	45.4174	37.8811	32.617	51.9941	16.709
120120	19.9583	34.9404	49.373	45.5047	33.8609	39.0125	57.0941	18.1156
120120	19.9583	34.9404	49.373	45.5047	33.8609	39.0125	57.0941	18.1156
120121	13.5	29.8615	36.279	33.4452	32.2038	39.7337	44.2479	20.0267
120121	13.5	29.8615	36.279	33.4452	32.2038	39.7337	44.2479	20.0267
120122	13	27.0921	37.5362	41.6605	31.2467	29.3833	29.3916	22.4119
120122	13	27.0921	37.5362	41.6605	31.2467	29.3833	29.3916	22.4119
120123	13.2083	31.4142	45.6817	49.4059	31.1406	32.3212	39.0898	19.0404
120123	13.2083	31.4142	45.6817	49.4059	31.1406	32.3212	39.0898	19.0404
120124	14.4167	28.9913	41.019	50.3486	32.3095	29.2656	45.1011	17.4121
120124	14.4167	28.9913	41.019	50.3486	32.3095	29.2656	45.1011	17.4121
120125	14.4583	27.7645	39.4397	39.5734	31.9088	27.0223	38.7347	20.381
120125	14.4583	27.7645	39.4397	39.5734	31.9088	27.0223	38.7347	20.381
120126	13.7083	26.8343	51.6641	43.8681	36.8023	40.7364	46.4883	21.7011
120126	13.7083	26.8343	51.6641	43.8681	36.8023	40.7364	46.4883	21.7011
120127	16.2917	28.0983	52.9923	41.4926	42.4876	34.4281	54.021	20.0906
120127	16.2917	28.0983	52.9923	41.4926	42.4876	34.4281	54.021	20.0906
120128	16.4583	31.1618	56.8162	51.7428	36.611	39.715	52.7517	17.2669
120128	16.4583	31.1618	56.8162	51.7428	36.611	39.715	52.7517	17.2669
120129	20.7917	40.1938	67.8809	54.3471	45.9312	44.7793	68.2244	19.6342
120129	20.7917	40.1938	67.8809	54.3471	45.9312	44.7793	68.2244	19.6342
120130	21.0833	49.007	43.1864	51.7113	36.9121	51.2945	49.3502	21.5968
120130	21.0833	49.007	43.1864	51.7113	36.9121	51.2945	49.3502	21.5968
120131	26.5	46.2115	29.1728	47.0694	23.9808	36.2501	33.8468	31.7899
120131	26.5	46.2115	29.1728	47.0694	23.9808	36.2501	33.8468	31.7899
120201	28.375	38.1565	28.0363	35.2118	21.231	25.4191	32.8087	32.3829
120201	28.375	38.1565	28.0363	35.2118	21.231	25.4191	32.8087	32.3829
120202	25.25	40.5384	29.2909	39.7602	19.9333	40.7873	46.2613	23.2606
120202	25.25	40.5384	29.2909	39.7602	19.9333	40.7873	46.2613	23.2606
120203	26.9167	35.7657	26.0022	37.5514	21.7693	40.0427	39.3468	22.81
120203	26.9167	35.7657	26.0022	37.5514	21.7693	40.0427	39.3468	22.81
120204	22.3333	33.0221	21.2692	35.5732	20.7308	24.9786	34.0402	19.6233
120204	22.3333	33.0221	21.2692	35.5732	20.7308	24.9786	34.0402	19.6233
120205	20.5833	27.8383	30.5841	33.3434	36.5419	33.7225	37.8157	21.8725
120205	20.5833	27.8383	30.5841	33.3434	36.5419	33.7225	37.8157	21.8725
120206	21.75	31.5223	51.7757	49.4432	39.0903	42.5546	51.271	21.5425
120206	21.75	31.5223	51.7757	49.4432	39.0903	42.5546	51.271	21.5425
120207	25.25	40.2829	67.1225	53.4787	49.9087	58.9715	56.9904	27.864
120207	25.25	40.2829	67.1225	53.4787	49.9087	58.9715	56.9904	27.864
120208	28.25	45.5218	70.9493	70.4384	47.614	60.4806	67.3361	29.58
120208	28.25	45.5218	70.9493	70.4384	47.614	60.4806	67.3361	29.58
120209	33.5	56.9082	81.9839	75.6992	52.3891	68.8578	75.1849	27.6995
120209	33.5	56.9082	81.9839	75.6992	52.3891	68.8578	75.1849	27.6995
120210	28.8333	54.2883	60.4749	53.6884	52.7752	63.944	67.1304	34.3301
120210	28.8333	54.2883	60.4749	53.6884	52.7752	63.944	67.1304	34.3301
120211	28.6667	56.1723	58.7195	56.2754	43.3446	62.9095	66.6717	31.1647
120211	28.6667	56.1723	58.7195	56.2754	43.3446	62.9095	66.6717	31.1647
120212	27.2917	51.7512	57.482	52.8679	42.0016	64.5494	74.584	38.6715
120212	27.2917	51.7512	57.482	52.8679	42.0016	64.5494	74.584	38.6715
120213	22.9167	48.2959	56.0491	53.2337	48.7819	63.4017	68.5098	35.3003
120213	22.9167	48.2959	56.0491	53.2337	48.7819	63.4017	68.5098	35.3003
120214	29.125	54.7434	91.7645	79.1386	49.8989	73.411	81.7524	40.9107
120214	29.125	54.7434	91.7645	79.1386	49.8989	73.411	81.7524	40.9107
120215	44.7083	59.7685	113.585	79.4018	54.8248	77.8679	83.0773	56.3791
120215	44.7083	59.7685	113.585	79.4018	54.8248	77.8679	83.0773	56.3791
120216	40.8333	57.1502	150.419	105.832	58.6982	77.0772	121.666	69.6435
120216	40.8333	57.1502	150.419	105.832	58.6982	77.0772	121.666	69.6435
120217	88.375	59.7454	108.901	104.078	57.1013	82.8595	108.334	71.165
120217	88.375	59.7454	108.901	104.078	57.1013	82.8595	108.334	71.165
120218	97.0417	93.034	56.8938	90.362	46.7996	78.0696	69.0742	71.6204
120218	97.0417	93.034	56.8938	90.362	46.7996	78.0696	69.0742	71.6204
120219	52	70.054	58.8018	55.7803	45.2532	58.6957	51.3344	58.5803
120219	52	70.054	58.8018	55.7803	45.2532	58.6957	51.3344	58.5803
120220	48	63.4381	57.1961	57.0114	54.816	67.4442	62.7701	51.9749
120220	48	63.4381	57.1961	57.0114	54.816	67.4442	62.7701	51.9749
120221	51.2917	68.2228	72.2602	62.4056	61.7852	79.0431	73.143	41.96
120221	51.2917	68.2228	72.2602	62.4056	61.7852	79.0431	73.143	41.96
120222	52.5	76.4258	73.4981	57.7746	74.3568	87.4102	75.7164	52.7073
120222	52.5	76.4258	73.4981	57.7746	74.3568	87.4102	75.7164	52.7073
120223	74.6667	99.2727	115.814	98.1063	85.9456	124.724	100.935	65.3753
120223	74.6667	99.2727	115.814	98.1063	85.9456	124.724	100.935	65.3753
120224	82.1304	101.894	102.773	105.016	82.147	129.607	104.803	66.9718
120224	82.1304	101.894	102.773	105.016	82.147	129.607	104.803	66.9718
120225	122.375	110.586	130.057	132.725	103.834	142.2	138.611	106.076
120225	122.375	110.586	130.057	132.725	103.834	142.2	138.611	106.076
120226	117.042	129.164	124.85	129.642	122.094	133.56	113.116	116.483
120226	117.042	129.164	124.85	129.642	122.094	133.56	113.116	116.483
120227	80.8333	140.953	101.381	94.5927	100.347	124.25	86.9232	79.6676
120227	80.8333	140.953	101.381	94.5927	100.347	124.25	86.9232	79.6676
120228	78.6667	169.85	114.851	73.4497	79.24	106.06	82.538	85.4544
120228	78.6667	169.85	114.851	73.4497	79.24	106.06	82.538	85.4544
120229	82.5	144.08	139.809	71.6333	110.236	170.451	113.29	98.5997
120229	82.5	144.08	139.809	71.6333	110.236	170.451	113.29	98.5997
120301	88.5417	149.977	133.132	95.9931	105.188	175.667	124.694	120.017
120301	88.5417	149.977	133.132	95.9931	105.188	175.667	124.694	120.017
120302	99.75	173.396	129.194	101.12	103.358	143.775	116.931	132.87
120302	99.75	173.396	129.194	101.12	103.358	143.775	116.931	132.87
120303	85.8333	175.173	127.387	68.3108	109.468	105.754	118.445	146.502
120303	85.8333	175.173	127.387	68.3108	109.468	105.754	118.445	146.502
120304	74.125	183.516	96.0977	61.798	103.183	102.945	73.4881	102.779
120304	74.125	183.516	96.0977	61.798	103.183	102.945	73.4881	102.779
120305	85.1667	106.404	137.511	70.7254	107.286	118.889	114.303	103.708
120305	85.1667	106.404	137.511	70.7254	107.286	118.889	114.303	103.708
120306	105.458	151.496	141.869	89.6111	121.488	114.562	109.771	124.528
120306	105.458	151.496	141.869	89.6111	121.488	114.562	109.771	124.528
120307	119.958	137.309	137.166	95.1332	137.825	118.435	114.993	143.927
120307	119.958	137.309	137.166	95.1332	137.825	118.435	114.993	143.927
120308	120	147.775	136.73	103.098	115.056	131.58	106.62	148.507
120308	120	147.775	136.73	103.098	115.056	131.58	106.62	148.507
120309	147.13	143.389	119.88	91.4506	105.533	120.963	94.9875	126.309
120309	147.13	143.389	119.88	91.4506	105.533	120.963	94.9875	126.309
120310	110.375	153.754	67.367	85.3898	64.9933	92.5808	47.8205	132.644
120310	110.375	153.754	67.367	85.3898	64.9933	92.5808	47.8205	132.644
120311	34.2917	35.3438	18.9681	38.9271	17.3279	26.0211	21.0166	117.421
120311	34.2917	35.3438	18.9681	38.9271	17.3279	26.0211	21.0166	117.421
120312	33.5	44.0534	27.9964	30.6813	28.408	41.4106	38.2531	101.488
120312	33.5	44.0534	27.9964	30.6813	28.408	41.4106	38.2531	101.488
120313	31	36.9304	28.4796	29.9738	28.0071	43.0254	31.0756	83.9922
120313	31	36.9304	28.4796	29.9738	28.0071	43.0254	31.0756	83.9922
120314	29.1667	27.7075	36.0638	32.6609	31.9716	28.8584	48.3095	59.3997
120314	29.1667	27.7075	36.0638	32.6609	31.9716	28.8584	48.3095	59.3997
120315	38.0833	39.6391	29.3704	28.0366	30.2007	33.305	44.0381	68.3017
120315	38.0833	39.6391	29.3704	28.0366	30.2007	33.305	44.0381	68.3017
120316	40.4583	54.1107	50.543	40.4622	52.6343	51.0547	54.0626	79.5306
120316	40.4583	54.1107	50.543	40.4622	52.6343	51.0547	54.0626	79.5306
120317	65.7083	83.2445	61.1642	63.6881	66.2902	59.439	51.1023	197.004
120317	65.7083	83.2445	61.1642	63.6881	66.2902	59.439	51.1023	197.004
120318	119.875	146.258	83.3315	85.4869	72.0146	93.4281	69.4585	147.631
120318	119.875	146.258	83.3315	85.4869	72.0146	93.4281	69.4585	147.631
120319	127	146.001	98.3015	99.6877	87.6195	117.725	77.3747	160.227
120319	127	146.001	98.3015	99.6877	87.6195	117.725	77.3747	160.227
120320	103.5	129.395	92.4991	84.4415	89.9577	91.108	58.7092	145.356
120320	103.5	129.395	92.4991	84.4415	89.9577	91.108	58.7092	145.356
120321	85.0833	143.58	100.414	65.4276	88.8841	100.01	80.6442	157.773
120321	85.0833	143.58	100.414	65.4276	88.8841	100.01	80.6442	157.773
120322	74.2917	104.436	93.0693	72.1042	102.573	91.587	71.6449	175.351
120322	74.2917	104.436	93.0693	72.1042	102.573	91.587	71.6449	175.351
120323	73.0417	96.6325	77.5189	66.0907	108.109	103.109	93.4546	158.528
120323	73.0417	96.6325	77.5189	66.0907	108.109	103.109	93.4546	158.528
120324	67.375	102.237	106.99	67.4622	106.931	94.4445	102.711	178.325
120324	67.375	102.237	106.99	67.4622	106.931	94.4445	102.711	178.325
120325	59.9583	82.593	60.2696	55.0065	79.772	66.3668	60.7471	163.575
120325	59.9583	82.593	60.2696	55.0065	79.772	66.3668	60.7471	163.575
120326	49.5	83.9201	65.2748	43.3151	99.313	67.4389	80.0114	200.013
120326	49.5	83.9201	65.2748	43.3151	99.313	67.4389	80.0114	200.013
120327	45.7083	88.7823	60.0319	41.8492	78.267	63.3198	76.5763	195.948
120327	45.7083	88.7823	60.0319	41.8492	78.267	63.3198	76.5763	195.948
120328	50.875	84.7628	73.8445	47.3287	98.494	77.1628	92.2713	193.406
120328	50.875	84.7628	73.8445	47.3287	98.494	77.1628	92.2713	193.406
120329	63.8333	93.4738	67.5107	61.6739	81.9561	79.5821	74.8393	188.719
120329	63.8333	93.4738	67.5107	61.6739	81.9561	79.5821	74.8393	188.719
120330	71.5833	112.738	72.3442	65.5622	100.126	82.8878	74.7471	193.186
120330	71.5833	112.738	72.3442	65.5622	100.126	82.8878	74.7471	193.186
120331	89.7917	147.081	87.4239	81.9618	87.8111	84.0426	86.1208	140.641
120331	89.7917	147.081	87.4239	81.9618	87.8111	84.0426	86.1208	140.641
120401	58	67.9332	56.5694	46.8079	58.5683	49.9241	47.0619	44.734
120401	58	67.9332	56.5694	46.8079	58.5683	49.9241	47.0619	44.734
120402	55.0417	61.7518	50.16	49.9406	52.7363	47.7982	55.1306	106.412
120402	55.0417	61.7518	50.16	49.9406	52.7363	47.7982	55.1306	106.412
120403	57.5417	68.7074	62.8908	55.5791	61.1611	55.0857	59.4891	63.4885
120403	57.5417	68.7074	62.8908	55.5791	61.1611	55.0857	59.4891	63.4885
120404	67.9167	74.6335	72.1346	57.5742	72.9094	67.873	70.6411	93.5031
120404	67.9167	74.6335	72.1346	57.5742	72.9094	67.873	70.6411	93.5031
120405	31.4583	28.2954	50.3366	23.6279	24.2533	25.341	42.3898	33.7649
120405	31.4583	28.2954	50.3366	23.6279	24.2533	25.341	42.3898	33.7649
120406	31.3333	26.7166	48.9951	27.8215	36.1097	33.3646	46.0033	34.1537
120406	31.3333	26.7166	48.9951	27.8215	36.1097	33.3646	46.0033	34.1537
120407	16.3333	19.5072	21.1173	14.9205	16.8963	18.0235	22.3691	18.3216
120407	16.3333	19.5072	21.1173	14.9205	16.8963	18.0235	22.3691	18.3216
120408	23.0833	15.8975	20.5457	14.0516	13.9523	17.8569	22.7619	25.2956
120408	23.0833	15.8975	20.5457	14.0516	13.9523	17.8569	22.7619	25.2956
120409	23.5417	25.4113	25.6277	20.5159	21.9759	21.6858	28.9662	30.6882
120409	23.5417	25.4113	25.6277	20.5159	21.9759	21.6858	28.9662	30.6882
120410	26.9583	24.6325	26.1749	26.2246	14.4496	23.6379	17.6109	36.3092
120410	26.9583	24.6325	26.1749	26.2246	14.4496	23.6379	17.6109	36.3092
120411	29	39.102	35.7312	25.6421	26.0991	33.1796	34.3058	45.7644
120411	29	39.102	35.7312	25.6421	26.0991	33.1796	34.3058	45.7644
120412	35.6522	52.8633	43.7748	34.6753	35.3001	43.6512	46.1007	44.6486
120412	35.6522	52.8633	43.7748	34.6753	35.3001	43.6512	46.1007	44.6486
120413	45.5	58.5716	62.7921	52.1981	45.2387	56.7234	54.3298	48.4264
120413	45.5	58.5716	62.7921	52.1981	45.2387	56.7234	54.3298	48.4264
120414	43.25	56.808	44.3824	40.7304	42.0044	55.446	41.5008	63.3185
120414	43.25	56.808	44.3824	40.7304	42.0044	55.446	41.5008	63.3185
120415	43.5	52.212	35.3312	38.2093	48.4953	47.3866	40.6154	61.8681
120415	43.5	52.212	35.3312	38.2093	48.4953	47.3866	40.6154	61.8681
120416	38.5833	48.5844	39.7686	34.6636	33.475	38.5305	41.8726	59.431
120416	38.5833	48.5844	39.7686	34.6636	33.475	38.5305	41.8726	59.431
120417	36.125	53.9546	37.2159	36.9737	33.7141	50.2148	41.4213	71.3164
120417	36.125	53.9546	37.2159	36.9737	33.7141	50.2148	41.4213	71.3164
120418	38.3333	56.3257	37.8102	41.2063	42.777	40.149	40.1713	53.3974
120418	38.3333	56.3257	37.8102	41.2063	42.777	40.149	40.1713	53.3974
120419	37.625	56.0268	65.3732	38.573	45.3633	50.1743	46.2609	61.4776
120419	37.625	56.0268	65.3732	38.573	45.3633	50.1743	46.2609	61.4776
120420	36.2917	62.7484	56.638	39.5073	49.3808	57.4065	54.2788	63.9136
120420	36.2917	62.7484	56.638	39.5073	49.3808	57.4065	54.2788	63.9136
120421	48.0417	64.9869	49.5321	39.4836	52.1443	64.2783	54.0902	38.5448
120421	48.0417	64.9869	49.5321	39.4836	52.1443	64.2783	54.0902	38.5448
120422	47.875	47.4945	55.7177	40.4833	29.5739	59.5036	39.2842	17.1909
120422	47.875	47.4945	55.7177	40.4833	29.5739	59.5036	39.2842	17.1909
120423	39.7083	57.3688	47.6794	41.103	45.0734	61.1739	47.0138	39.9477
120423	39.7083	57.3688	47.6794	41.103	45.0734	61.1739	47.0138	39.9477
120424	42	45.7902	50.4225	37.1959	33.4913	62.6493	50.4637	36.834
120424	42	45.7902	50.4225	37.1959	33.4913	62.6493	50.4637	36.834
120425	48.5417	62.4468	61.4917	40.5712	39.3387	67.8941	47.3771	31.8703
120425	48.5417	62.4468	61.4917	40.5712	39.3387	67.8941	47.3771	31.8703
120426	55.6667	66.3671	55.9929	39.2688	46.0035	80.7183	58.0721	40.8526
120426	55.6667	66.3671	55.9929	39.2688	46.0035	80.7183	58.0721	40.8526
120427	41.7083	53.7438	34.4569	34.0769	42.923	65.2655	55.4418	43.7932
120427	41.7083	53.7438	34.4569	34.0769	42.923	65.2655	55.4418	43.7932
120428	35.5	24.4148	20.9947	23.778	15.6848	32.8406	27.2701	21.1288
120428	35.5	24.4148	20.9947	23.778	15.6848	32.8406	27.2701	21.1288
120429	22.4583	15.5497	18.3941	16.5732	15.629	24.8831	22.3415	11.7597
120429	22.4583	15.5497	18.3941	16.5732	15.629	24.8831	22.3415	11.7597
120430	18.625	18.7241	16.1678	15.4937	11.9513	23.8485	17.3928	13.4777
120430	18.625	18.7241	16.1678	15.4937	11.9513	23.8485	17.3928	13.4777
120501	17.875	21.163	13.0017	16.3104	11.3115	25.2003	17.6453	11.1891
120501	17.875	21.163	13.0017	16.3104	11.3115	25.2003	17.6453	11.1891
120502	21.5	27.2102	13.5363	18.8048	14.6962	27.8272	18.482	16.3672
120502	21.5	27.2102	13.5363	18.8048	14.6962	27.8272	18.482	16.3672
120503	27.7083	27.3853	13.4736	23.1092	23.2085	32.385	22.9233	19.0364
120503	27.7083	27.3853	13.4736	23.1092	23.2085	32.385	22.9233	19.0364
120504	23.4583	30.2953	14.3499	18.5209	16.4282	31.5133	16.7283	21.8124
120504	23.4583	30.2953	14.3499	18.5209	16.4282	31.5133	16.7283	21.8124
120505	14.3333	24.776	11.1601	14.6311	14.6492	24.3452	15.5426	11.3994
120505	14.3333	24.776	11.1601	14.6311	14.6492	24.3452	15.5426	11.3994
120506	8.41667	12.5333	8.54865	14.844	10.0606	17.2032	16.7098	11.0957
120506	8.41667	12.5333	8.54865	14.844	10.0606	17.2032	16.7098	11.0957
120507	10.0417	10.7851	9.65552	12.7692	10.3711	16.2125	14.0196	10.3953
120507	10.0417	10.7851	9.65552	12.7692	10.3711	16.2125	14.0196	10.3953
120508	15.5417	13.1215	14.4461	16.4429	11.6811	19.7477	19.9977	14.5591
120508	15.5417	13.1215	14.4461	16.4429	11.6811	19.7477	19.9977	14.5591
120509	23.0417	20.7561	14.3419	18.3772	12.8251	22.0834	16.6258	18.1061
120509	23.0417	20.7561	14.3419	18.3772	12.8251	22.0834	16.6258	18.1061
120510	21.9583	21.158	15.8097	17.0692	15.0779	30.8339	20.2487	24.1394
120510	21.9583	21.158	15.8097	17.0692	15.0779	30.8339	20.2487	24.1394
120511	30.9583	21.3115	18.3805	24.2589	18.2295	37.755	23.5847	32.7856
120511	30.9583	21.3115	18.3805	24.2589	18.2295	37.755	23.5847	32.7856
120512	29.4583	36.2467	17.516	22.8957	22.4896	45.6503	21.882	23.2283
120512	29.4583	36.2467	17.516	22.8957	22.4896	45.6503	21.882	23.2283
120513	28.1667	31.614	16.4916	29.2425	30.598	46.319	30.3466	25.3208
120513	28.1667	31.614	16.4916	29.2425	30.598	46.319	30.3466	25.3208
120514	28.4583	35.5698	20.0576	25.8243	30.147	50.7551	37.1965	24.234
120514	28.4583	35.5698	20.0576	25.8243	30.147	50.7551	37.1965	24.234
120515	27.6667	34.0728	20.617	23.7549	24.037	52.8026	30.7718	32.7178
120515	27.6667	34.0728	20.617	23.7549	24.037	52.8026	30.7718	32.7178
120516	15.1667	32.3668	14.5402	24.4538	16.9384	32.1512	18.8995	22.7419
120516	15.1667	32.3668	14.5402	24.4538	16.9384	32.1512	18.8995	22.7419
120517	25.4348	36.0668	14.8981	18.228	14.2389	40.8332	16.3597	17.6652
120517	25.4348	36.0668	14.8981	18.228	14.2389	40.8332	16.3597	17.6652
120518	19.3913	27.0151	15.5081	16.2871	12.8186	25.9002	15.1156	15.3078
120518	19.3913	27.0151	15.5081	16.2871	12.8186	25.9002	15.1156	15.3078
120519	20.5	23.1185	13.7068	15.1466	10.5139	24.2103	14.937	13.7926
120519	20.5	23.1185	13.7068	15.1466	10.5139	24.2103	14.937	13.7926
120520	21.125	21.397	12.9425	13.472	11.3874	24.1126	15.6562	12.7662
120520	21.125	21.397	12.9425	13.472	11.3874	24.1126	15.6562	12.7662
120521	16.1667	18.1349	13.4649	17.3972	13.1323	22.488	18.6249	12.8418
120521	16.1667	18.1349	13.4649	17.3972	13.1323	22.488	18.6249	12.8418
120522	20.4167	21.9997	13.54	19.8754	15.0642	31.2576	17.6999	15.1225
120522	20.4167	21.9997	13.54	19.8754	15.0642	31.2576	17.6999	15.1225
120523	24.5417	21.316	13.5707	24.0763	17.0967	32.4029	21.8452	19.113
120523	24.5417	21.316	13.5707	24.0763	17.0967	32.4029	21.8452	19.113
120524	20.9167	29.3257	15.612	22.3235	15.941	25.0429	19.4113	17.0102
120524	20.9167	29.3257	15.612	22.3235	15.941	25.0429	19.4113	17.0102
120525	29.7083	26.7394	13.0164	25.2171	16.4432	33.2055	17.3335	24.9294
120525	29.7083	26.7394	13.0164	25.2171	16.4432	33.2055	17.3335	24.9294
120526	24.2917	15.0247	12.5372	17.4797	12.6905	23.028	15.9095	15.654
120526	24.2917	15.0247	12.5372	17.4797	12.6905	23.028	15.9095	15.654
120527	18.0417	14.8483	11.328	14.4591	13.1947	21.997	15.2942	20.2527
120527	18.0417	14.8483	11.328	14.4591	13.1947	21.997	15.2942	20.2527
120528	16	23.0669	9.32115	13.2038	12.6441	21.8019	15.5224	11.3919
120528	16	23.0669	9.32115	13.2038	12.6441	21.8019	15.5224	11.3919
120529	12.0833	14.2978	9.88411	12.9934	11.4205	18.4409	14.2478	10.0562
120529	12.0833	14.2978	9.88411	12.9934	11.4205	18.4409	14.2478	10.0562
120530	11.125	11.3098	12.9148	12.746	11.5796	24.6437	16.3654	11.0623
120530	11.125	11.3098	12.9148	12.746	11.5796	24.6437	16.3654	11.0623
120531	15.2083	14.5432	14.2921	13.5035	15.1367	25.0429	13.5112	13.4755
120531	15.2083	14.5432	14.2921	13.5035	15.1367	25.0429	13.5112	13.4755
120601	15.5455	14.66	11.2136	14.6958	17.53	27.5398	15.6659	18.0221
120601	15.5455	14.66	11.2136	14.6958	17.53	27.5398	15.6659	18.0221
120602	20.7917	16.399	14.2598	21.2233	14.5191	23.716	14.5329	12.2063
120602	20.7917	16.399	14.2598	21.2233	14.5191	23.716	14.5329	12.2063
120603	23.6667	20.9272	12.6687	21.5272	16.2046	32.5552	16.7104	11.6035
120603	23.6667	20.9272	12.6687	21.5272	16.2046	32.5552	16.7104	11.6035
120604	20.125	24.2268	11.2611	18.6285	14.7734	32.0911	19.0585	18.9229
120604	20.125	24.2268	11.2611	18.6285	14.7734	32.0911	19.0585	18.9229
120605	23.3333	25.1134	9.9843	21.372	14.1378	36.7193	21.2503	14.036
120605	23.3333	25.1134	9.9843	21.372	14.1378	36.7193	21.2503	14.036
120606	25.25	24.7459	14.5176	16.6259	15.8291	23.5367	16.1207	14.0147
120606	25.25	24.7459	14.5176	16.6259	15.8291	23.5367	16.1207	14.0147
120607	20.5833	26.4799	13.4533	19.7929	13.3554	21.6275	14.756	13.5786
120607	20.5833	26.4799	13.4533	19.7929	13.3554	21.6275	14.756	13.5786
120608	16.0417	15.47	11.5051	13.2377	11.2763	20.5284	16.4576	10.6015
120608	16.0417	15.47	11.5051	13.2377	11.2763	20.5284	16.4576	10.6015
120609	11.625	16.9412	12.5327	14.9005	11.6719	19.1971	17.9684	11.8064
120609	11.625	16.9412	12.5327	14.9005	11.6719	19.1971	17.9684	11.8064
120610	11.375	14.54	11.2264	15.0816	13.9405	19.171	18.1419	10.4344
120610	11.375	14.54	11.2264	15.0816	13.9405	19.171	18.1419	10.4344
120611	14.4583	19.9326	12.7543	13.0999	11.5839	19.6467	19.235	10.5243
120611	14.4583	19.9326	12.7543	13.0999	11.5839	19.6467	19.235	10.5243
120612	14.6667	19.3804	12.3771	13.4163	13.4125	18.2197	19.2235	10.8981
120612	14.6667	19.3804	12.3771	13.4163	13.4125	18.2197	19.2235	10.8981
120613	17.5833	15.9506	13.9482	18.3727	15.8973	21.9239	17.0818	11.6245
120613	17.5833	15.9506	13.9482	18.3727	15.8973	21.9239	17.0818	11.6245
120614	20.4167	17.8993	19.4577	24.5061	24.7812	24.9516	39.9478	14.5955
120614	20.4167	17.8993	19.4577	24.5061	24.7812	24.9516	39.9478	14.5955
120615	21.875	16.2086	25.5677	31.7247	36.3231	23.2851	46.8141	16.4258
120615	21.875	16.2086	25.5677	31.7247	36.3231	23.2851	46.8141	16.4258
120616	24.4167	20.6382	17.7916	22.5099	21.2429	39.3486	23.9102	12.6356
120616	24.4167	20.6382	17.7916	22.5099	21.2429	39.3486	23.9102	12.6356
120617	14.7917	13.7172	13.7929	13.4251	13.4022	19.7478	18.4028	10.7412
120617	14.7917	13.7172	13.7929	13.4251	13.4022	19.7478	18.4028	10.7412
120618	11.3333	14.6257	10.3617	16.5066	11.0874	17.4138	16.7594	12.3693
120618	11.3333	14.6257	10.3617	16.5066	11.0874	17.4138	16.7594	12.3693
120619	10.5833	16.2181	10.8605	18.8904	13.1819	18.0059	16.4083	14.8615
120619	10.5833	16.2181	10.8605	18.8904	13.1819	18.0059	16.4083	14.8615
120620	12.5833	16.3212	12.6366	13.3385	12.2169	18.1959	17.1882	11.5052
120620	12.5833	16.3212	12.6366	13.3385	12.2169	18.1959	17.1882	11.5052
120621	11.25	16.8518	12.7391	12.2812	16.4817	18.7655	18.348	12.5386
120621	11.25	16.8518	12.7391	12.2812	16.4817	18.7655	18.348	12.5386
120622	14.0833	14.1774	11.5513	14.2481	17.908	18.822	19.7633	10.8498
120622	14.0833	14.1774	11.5513	14.2481	17.908	18.822	19.7633	10.8498
120623	16.4167	22.1736	13.5044	16.4531	16.7326	22.46	19.4726	12.0767
120623	16.4167	22.1736	13.5044	16.4531	16.7326	22.46	19.4726	12.0767
120624	14.2083	20.4616	12.9467	16.1346	15.6309	21.5879	19.3613	12.0659
120624	14.2083	20.4616	12.9467	16.1346	15.6309	21.5879	19.3613	12.0659
120625	13.7083	18.9183	10.9601	15.5244	14.2854	17.6867	19.3613	11.5252
120625	13.7083	18.9183	10.9601	15.5244	14.2854	17.6867	19.3613	11.5252
120626	12.4583	18.734	11.2365	16.6913	13.0194	19.8024	19.3613	10.1192
120626	12.4583	18.734	11.2365	16.6913	13.0194	19.8024	19.3613	10.1192
120627	13.8333	15.8517	9.93576	19.1403	11.8895	18.0728	19.3613	11.3254
120627	13.8333	15.8517	9.93576	19.1403	11.8895	18.0728	19.3613	11.3254
120628	10.2083	17.1082	9.75138	16.449	13.6996	16.376	18.7199	11.0441
120628	10.2083	17.1082	9.75138	16.449	13.6996	16.376	18.7199	11.0441
120629	12.875	14.7785	11.3648	11.82	12.6092	15.5412	18.6447	10.0484
120629	12.875	14.7785	11.3648	11.82	12.6092	15.5412	18.6447	10.0484
120630	13.2083	14.8611	10.6119	12.8411	13.9472	15.5203	16.5412	10.7142
120630	13.2083	14.8611	10.6119	12.8411	13.9472	15.5203	16.5412	10.7142
120701	13.7083	12.3866	9.70895	12.5411	12.0921	15.3843	15.9555	11.4778
120701	13.7083	12.3866	9.70895	12.5411	12.0921	15.3843	15.9555	11.4778
120702	14.75	13.1497	10.8827	11.8935	10.5654	15.7815	16.1875	10.2281
120702	14.75	13.1497	10.8827	11.8935	10.5654	15.7815	16.1875	10.2281
120703	15.5417	13.9893	11.5769	13.0744	12.2095	15.3175	17.3744	11.7094
120703	15.5417	13.9893	11.5769	13.0744	12.2095	15.3175	17.3744	11.7094
120704	16.7083	13.2925	12.9543	14.0891	13.188	13.4119	15.3275	10.7242
120704	16.7083	13.2925	12.9543	14.0891	13.188	13.4119	15.3275	10.7242
120705	14.7083	12.0388	12.2931	11.6807	10.9319	16.2476	13.5545	10.3419
120705	14.7083	12.0388	12.2931	11.6807	10.9319	16.2476	13.5545	10.3419
120706	15.9583	12.6348	11.2063	13.2403	13.0318	15.1465	15.0127	12.0356
120706	15.9583	12.6348	11.2063	13.2403	13.0318	15.1465	15.0127	12.0356
120707	9.58333	13.0297	11.5813	11.9579	11.4958	16.3462	17.6192	10.5577
120707	9.58333	13.0297	11.5813	11.9579	11.4958	16.3462	17.6192	10.5577
120708	11.8333	14.779	11.4009	12.648	11.5446	15.6902	17.8301	9.96223
120708	11.8333	14.779	11.4009	12.648	11.5446	15.6902	17.8301	9.96223
120709	13.7917	13.4571	11.3756	11.6896	11.3244	15.4949	15.6983	9.70254
120709	13.7917	13.4571	11.3756	11.6896	11.3244	15.4949	15.6983	9.70254
120710	17.3333	13.4394	12.2547	12.4978	14.5984	17.1707	15.5887	11.4393
120710	17.3333	13.4394	12.2547	12.4978	14.5984	17.1707	15.5887	11.4393
120711	15.7083	13.9471	12.3569	12.8359	11.9376	15.4332	13.7	11.2893
120711	15.7083	13.9471	12.3569	12.8359	11.9376	15.4332	13.7	11.2893
120712	11.7917	11.4759	12.7345	15.1774	14.7656	15.6991	18.369	10.8905
120712	11.7917	11.4759	12.7345	15.1774	14.7656	15.6991	18.369	10.8905
120713	13.5417	13.3207	13.6627	14.2641	13.3127	17.243	20.2232	16.7759
120713	13.5417	13.3207	13.6627	14.2641	13.3127	17.243	20.2232	16.7759
120714	7.94737	12.787	14.8063	14.6473	11.6666	17.2906	19.3092	10.8637
120714	7.94737	12.787	14.8063	14.6473	11.6666	17.2906	19.3092	10.8637
120715	8.33333	14.1884	12.125	13.8133	11.551	16.1615	16.5254	12.0621
120715	8.33333	14.1884	12.125	13.8133	11.551	16.1615	16.5254	12.0621
120716	11.2917	12.5023	11.8954	14.5938	14.7351	15.5849	18.5783	11.8568
120716	11.2917	12.5023	11.8954	14.5938	14.7351	15.5849	18.5783	11.8568
120717	13.4167	13.2017	12.5289	14.2344	11.2253	16.5793	18.3786	10.4983
120717	13.4167	13.2017	12.5289	14.2344	11.2253	16.5793	18.3786	10.4983
120718	12.875	11.559	11.09	11.2571	10.2616	15.2681	19.3933	10.8129
120718	12.875	11.559	11.09	11.2571	10.2616	15.2681	19.3933	10.8129
120719	11.9167	12.2158	10.5681	13.4368	10.5842	17.1294	18.7887	11.3942
120719	11.9167	12.2158	10.5681	13.4368	10.5842	17.1294	18.7887	11.3942
120720	12.3333	14.7468	11.1112	12.3778	11.8039	17.0357	15.5557	18.7576
120720	12.3333	14.7468	11.1112	12.3778	11.8039	17.0357	15.5557	18.7576
120721	20.5417	14.613	12.5856	13.4122	11.052	16.8458	15.7842	9.61982
120721	20.5417	14.613	12.5856	13.4122	11.052	16.8458	15.7842	9.61982
120722	12.5	13.3597	17.0757	16.7974	11.9059	16.4751	19.3282	11.0934
120722	12.5	13.3597	17.0757	16.7974	11.9059	16.4751	19.3282	11.0934
120723	19.75	13.1157	16.1559	15.2293	14.7633	17.4277	16.2696	11.4116
120723	19.75	13.1157	16.1559	15.2293	14.7633	17.4277	16.2696	11.4116
120724	10.25	12.0302	8.95566	13.6174	12.5352	17.3379	17.5306	10.9275
120724	10.25	12.0302	8.95566	13.6174	12.5352	17.3379	17.5306	10.9275
120725	13.875	35.1767	9.44171	13.5059	12.386	15.6978	19.1837	12.782
120725	13.875	35.1767	9.44171	13.5059	12.386	15.6978	19.1837	12.782
120726	16.75	21.6312	14.7888	15.8235	11.7427	16.809	18.544	12.1322
120726	16.75	21.6312	14.7888	15.8235	11.7427	16.809	18.544	12.1322
120727	20.8333	21.4188	14.934	15.8143	11.5177	17.3006	18.7062	11.6598
120727	20.8333	21.4188	14.934	15.8143	11.5177	17.3006	18.7062	11.6598
120728	15.125	28.1805	15.0165	14.2072	10.8534	15.2409	17.2424	9.79079
120728	15.125	28.1805	15.0165	14.2072	10.8534	15.2409	17.2424	9.79079
120729	17.875	17.613	14.853	15.1648	10.9746	16.7493	16.2936	10.7734
120729	17.875	17.613	14.853	15.1648	10.9746	16.7493	16.2936	10.7734
120730	15.25	18.1835	12.9316	15.6649	12.3612	15.6312	19.4036	11.7399
120730	15.25	18.1835	12.9316	15.6649	12.3612	15.6312	19.4036	11.7399
120731	16.0833	15.1192	13.4907	15.9617	13.7478	16.9615	19.0232	11.5934
120731	16.0833	15.1192	13.4907	15.9617	13.7478	16.9615	19.0232	11.5934
120801	17.0833	14.6993	13.5068	16.5203	19.5491	15.6847	16.1709	11.1693
120801	17.0833	14.6993	13.5068	16.5203	19.5491	15.6847	16.1709	11.1693
120802	16.5	13.4772	12.972	15.8313	11.3226	16.6847	18.4118	10.7821
120802	16.5	13.4772	12.972	15.8313	11.3226	16.6847	18.4118	10.7821
120803	13.0833	11.9345	11.9012	16.0831	14.2771	17.1434	18.8812	11.8076
120803	13.0833	11.9345	11.9012	16.0831	14.2771	17.1434	18.8812	11.8076
120804	13.9167	12.9902	12.1499	16.2344	12.1619	16.857	16.6392	10.5214
120804	13.9167	12.9902	12.1499	16.2344	12.1619	16.857	16.6392	10.5214
120805	16	14.6457	13.464	16.7694	10.959	14.8008	14.0727	10.1367
120805	16	14.6457	13.464	16.7694	10.959	14.8008	14.0727	10.1367
120806	19.2083	16.2806	12.0178	16.6522	12.5217	14.92	19.1125	10.483
120806	19.2083	16.2806	12.0178	16.6522	12.5217	14.92	19.1125	10.483
120807	15.7083	15.3313	14.5772	16.352	12.7107	16.5776	19.3273	12.0123
120807	15.7083	15.3313	14.5772	16.352	12.7107	16.5776	19.3273	12.0123
120808	19.3333	13.349	14.8041	12.2924	11.7259	16.5233	16.3529	10.5878
120808	19.3333	13.349	14.8041	12.2924	11.7259	16.5233	16.3529	10.5878
120809	14.2917	12.51	15.1144	11.2776	12.4839	15.4065	16.1826	10.678
120809	14.2917	12.51	15.1144	11.2776	12.4839	15.4065	16.1826	10.678
120810	17.8333	12.9202	14.4049	14.3815	12.4318	15.9783	17.499	11.7025
120810	17.8333	12.9202	14.4049	14.3815	12.4318	15.9783	17.499	11.7025
120811	15.6667	15.8356	13.7655	15.1894	13.0308	17.1017	17.0071	12.7595
120811	15.6667	15.8356	13.7655	15.1894	13.0308	17.1017	17.0071	12.7595
120812	12.2083	13.2372	13.9697	11.4537	12.9545	16.0771	18.8717	10.3805
120812	12.2083	13.2372	13.9697	11.4537	12.9545	16.0771	18.8717	10.3805
120813	15.7917	12.7027	14.7246	15.7459	13.0687	17.3692	19.183	13.8999
120813	15.7917	12.7027	14.7246	15.7459	13.0687	17.3692	19.183	13.8999
120814	12.7917	11.3484	14.0163	12.2181	12.0677	16.5094	16.495	11.6508
120814	12.7917	11.3484	14.0163	12.2181	12.0677	16.5094	16.495	11.6508
120815	21.75	11.706	15.4253	14.2421	12.7073	22.2912	15.6007	9.86255
120815	21.75	11.706	15.4253	14.2421	12.7073	22.2912	15.6007	9.86255
120816	16.5	13.8438	14.733	12.5084	12.444	17.1903	14.8301	10.5087
120816	16.5	13.8438	14.733	12.5084	12.444	17.1903	14.8301	10.5087
120817	15.2083	12.4587	15.3186	12.7954	12.2328	14.22	17.7886	11.897
120817	15.2083	12.4587	15.3186	12.7954	12.2328	14.22	17.7886	11.897
120818	15.7917	16.7003	15.022	15.7107	13.8132	15.6286	18.0301	11.5666
120818	15.7917	16.7003	15.022	15.7107	13.8132	15.6286	18.0301	11.5666
120819	16.5833	13.7093	16.0579	13.588	14.587	16.7367	17.5763	10.5556
120819	16.5833	13.7093	16.0579	13.588	14.587	16.7367	17.5763	10.5556
120820	16.0833	13.2875	15.2936	15.7004	12.1815	13.6349	17.9984	11.4568
120820	16.0833	13.2875	15.2936	15.7004	12.1815	13.6349	17.9984	11.4568
120821	11.5833	13.4692	13.681	11.1797	11.1264	16.2641	18.0331	10.2067
120821	11.5833	13.4692	13.681	11.1797	11.1264	16.2641	18.0331	10.2067
120822	19.0417	13.2812	13.7262	13.0561	13.4781	13.5256	18.0117	11.8303
120822	19.0417	13.2812	13.7262	13.0561	13.4781	13.5256	18.0117	11.8303
120823	11.6667	10.4285	12.4829	12.2204	11.7419	12.9219	17.8834	11.4135
120823	11.6667	10.4285	12.4829	12.2204	11.7419	12.9219	17.8834	11.4135
120824	11.7917	11.2978	15.105	12.0906	10.0243	12.9025	17.8589	11.1317
120824	11.7917	11.2978	15.105	12.0906	10.0243	12.9025	17.8589	11.1317
120825	15.0417	11.8723	13.0651	11.5693	12.2901	14.7033	17.5849	10.9814
120825	15.0417	11.8723	13.0651	11.5693	12.2901	14.7033	17.5849	10.9814
120826	11.0417	14.174	15.4371	10.6596	10.8404	14.54	17.3736	11.1947
120826	11.0417	14.174	15.4371	10.6596	10.8404	14.54	17.3736	11.1947
120827	10.0417	13.7623	14.6037	11.359	10.1158	15.6805	17.3678	11.1197
120827	10.0417	13.7623	14.6037	11.359	10.1158	15.6805	17.3678	11.1197
120828	13.7083	12.4599	13.4465	11.9015	10.5869	15.1599	17.5765	11.3237
120828	13.7083	12.4599	13.4465	11.9015	10.5869	15.1599	17.5765	11.3237
120829	10.625	13.9994	13.5019	14.5439	10.8777	17.266	17.7886	10.233
120829	10.625	13.9994	13.5019	14.5439	10.8777	17.266	17.7886	10.233
120830	9.625	12.4979	13.1522	11.2269	11.6824	17.1394	16.7271	13.0147
120830	9.625	12.4979	13.1522	11.2269	11.6824	17.1394	16.7271	13.0147
120831	11.625	13.291	13.1702	13.4397	10.724	16.1596	16.123	14.202
120831	11.625	13.291	13.1702	13.4397	10.724	16.1596	16.123	14.202
120901	11.2083	12.7882	14.9449	12.1149	11.1587	17.5825	16.5335	14.7359
120901	11.2083	12.7882	14.9449	12.1149	11.1587	17.5825	16.5335	14.7359
120902	9.70833	12.7029	15.5138	11.4891	10.781	13.8873	13.2344	10.8401
120902	9.70833	12.7029	15.5138	11.4891	10.781	13.8873	13.2344	10.8401
120903	13.4167	11.3014	11.7989	11.4406	9.82692	12.2088	13.9556	11.6854
120903	13.4167	11.3014	11.7989	11.4406	9.82692	12.2088	13.9556	11.6854
120904	8.91667	11.6443	14.7613	11.2429	10.7799	12.0266	14.1789	10.5136
120904	8.91667	11.6443	14.7613	11.2429	10.7799	12.0266	14.1789	10.5136
120905	15.125	12.2388	14.9198	13.6925	10.8958	12.9791	13.9866	9.42825
120905	15.125	12.2388	14.9198	13.6925	10.8958	12.9791	13.9866	9.42825
120906	20.5	13.9545	15.4572	13.7605	10.9123	14.4963	15.1935	11.9519
120906	20.5	13.9545	15.4572	13.7605	10.9123	14.4963	15.1935	11.9519
120907	13	12.0291	13.9146	12.2613	10.2114	16.2945	13.9631	9.50605
120907	13	12.0291	13.9146	12.2613	10.2114	16.2945	13.9631	9.50605
120908	11.5833	11.2307	14.0569	10.7886	10.514	16.4971	14.6643	10.5718
120908	11.5833	11.2307	14.0569	10.7886	10.514	16.4971	14.6643	10.5718
120909	13.9583	11.7098	13.316	10.7702	11.4293	15.4214	13.4541	11.0243
120909	13.9583	11.7098	13.316	10.7702	11.4293	15.4214	13.4541	11.0243
120910	14.7083	12.5779	15.7928	11.971	10.2174	15.8769	13.6381	12.9438
120910	14.7083	12.5779	15.7928	11.971	10.2174	15.8769	13.6381	12.9438
120911	14.4167	11.5163	13.6838	13.4883	12.0031	16.6374	15.4846	10.3887
120911	14.4167	11.5163	13.6838	13.4883	12.0031	16.6374	15.4846	10.3887
120912	11.9167	12.7013	14.1056	15.654	11.8786	15.841	14.5641	11.2556
120912	11.9167	12.7013	14.1056	15.654	11.8786	15.841	14.5641	11.2556
120913	13.875	11.618	13.7642	11.7319	11.3184	17.4084	14.4185	11.5361
120913	13.875	11.618	13.7642	11.7319	11.3184	17.4084	14.4185	11.5361
120914	9.33333	12.6335	14.38	14.0027	10.0744	16.5433	14.7038	10.783
120914	9.33333	12.6335	14.38	14.0027	10.0744	16.5433	14.7038	10.783
120915	8.41667	12.391	13.3812	11.7596	10.8051	22.3964	15.3523	10.2423
120915	8.41667	12.391	13.3812	11.7596	10.8051	22.3964	15.3523	10.2423
120916	14.9583	14.8576	13.7928	11.6693	12.1091	17.2401	15.1026	10.3007
120916	14.9583	14.8576	13.7928	11.6693	12.1091	17.2401	15.1026	10.3007
120917	16.2917	14.4634	13.6598	11.1304	11.717	13.7627	13.5247	10.711
120917	16.2917	14.4634	13.6598	11.1304	11.717	13.7627	13.5247	10.711
120918	20.5	13.9522	13.5072	14.012	11.5317	15.5289	14.7425	11.0043
120918	20.5	13.9522	13.5072	14.012	11.5317	15.5289	14.7425	11.0043
120919	18.4583	13.9927	12.6658	12.7601	11.6995	16.3795	15.5423	10.7957
120919	18.4583	13.9927	12.6658	12.7601	11.6995	16.3795	15.5423	10.7957
120920	21.0833	13.7691	15.8661	13.3355	13.9423	12.7785	15.2369	10.7685
120920	21.0833	13.7691	15.8661	13.3355	13.9423	12.7785	15.2369	10.7685
120921	18.75	15.6572	13.5676	15.3472	11.5383	16.2491	15.1878	10.7115
120921	18.75	15.6572	13.5676	15.3472	11.5383	16.2491	15.1878	10.7115
120922	15.8333	13.8121	14.6875	13.9222	10.8491	13.1162	14.651	10.2141
120922	15.8333	13.8121	14.6875	13.9222	10.8491	13.1162	14.651	10.2141
120923	15.6667	14.2505	12.2243	11.4673	11.5755	12.7963	14.4498	10.0534
120923	15.6667	14.2505	12.2243	11.4673	11.5755	12.7963	14.4498	10.0534
120924	18.5	16.8159	13.7154	13.049	11.5646	13.0052	14.5098	10.3514
120924	18.5	16.8159	13.7154	13.049	11.5646	13.0052	14.5098	10.3514
120925	20.0417	13.5582	12.1339	13.3446	10.4464	14.8385	14.9009	9.63344
120925	20.0417	13.5582	12.1339	13.3446	10.4464	14.8385	14.9009	9.63344
120926	13.8333	12.7112	12.2965	12.5298	11.2443	14.5645	14.722	10.6628
120926	13.8333	12.7112	12.2965	12.5298	11.2443	14.5645	14.722	10.6628
120927	16.25	13.7293	15.0961	12.5971	11.8567	15.6805	14.7587	11.2657
120927	16.25	13.7293	15.0961	12.5971	11.8567	15.6805	14.7587	11.2657
120928	11.5	13.0423	9.86715	12.7448	12.4953	15.1599	14.7364	11.1305
120928	11.5	13.0423	9.86715	12.7448	12.4953	15.1599	14.7364	11.1305
120929	18.875	16.8558	11.6933	13.2738	13.7997	17.266	13.6041	10.3932
120929	18.875	16.8558	11.6933	13.2738	13.7997	17.266	13.6041	10.3932
120930	27.1667	19.8574	15.0322	15.1009	17.2728	17.1394	14.3824	12.4615
120930	27.1667	19.8574	15.0322	15.1009	17.2728	17.1394	14.3824	12.4615
121001	31.5	23.1944	14.5713	18.109	22.3901	15.0599	13.619	11.6114
121001	31.5	23.1944	14.5713	18.109	22.3901	15.0599	13.619	11.6114
121002	21.4167	19.2966	15.0978	12.5185	29.332	15.078	14.8284	9.7561
121002	21.4167	19.2966	15.0978	12.5185	29.332	15.078	14.8284	9.7561
121003	17	15.06	13.4798	12.4112	15.3066	15.1883	14.4268	10.6527
121003	17	15.06	13.4798	12.4112	15.3066	15.1883	14.4268	10.6527
121004	12	15.435	10.3869	11.6219	11.1251	15.6237	14.3331	11.1696
121004	12	15.435	10.3869	11.6219	11.1251	15.6237	14.3331	11.1696
121005	13.875	17.332	11.5696	12.3518	10.6229	14.9679	14.5671	10.003
121005	13.875	17.332	11.5696	12.3518	10.6229	14.9679	14.5671	10.003
121006	10.4583	13.9956	12.565	10.3629	11.6409	15.0885	15.263	11.0277
121006	10.4583	13.9956	12.565	10.3629	11.6409	15.0885	15.263	11.0277
121007	15.7917	16.6742	13.164	12.4082	15.2545	15.0311	13.9755	10.6446
121007	15.7917	16.6742	13.164	12.4082	15.2545	15.0311	13.9755	10.6446
121008	30.4583	32.8646	19.1309	22.3468	29.8127	15.0148	13.7588	12.1696
121008	30.4583	32.8646	19.1309	22.3468	29.8127	15.0148	13.7588	12.1696
121009	29.125	22.9089	16.4438	21.7841	22.8311	15.0573	14.2487	16.9751
121009	29.125	22.9089	16.4438	21.7841	22.8311	15.0573	14.2487	16.9751
121010	22.5652	15.3282	16.6931	14.6532	20.3434	15.0053	16.1865	12.0137
121010	22.5652	15.3282	16.6931	14.6532	20.3434	15.0053	16.1865	12.0137
121011	23.9583	22.869	20.2778	13.2703	20.7556	18.9731	27.6931	12.1886
121011	23.9583	22.869	20.2778	13.2703	20.7556	18.9731	27.6931	12.1886
121012	32.6667	26.6877	21.2975	17.6972	26.4067	19.9749	35.2288	11.9471
121012	32.6667	26.6877	21.2975	17.6972	26.4067	19.9749	35.2288	11.9471
121013	25.625	21.7292	22.9488	17.9643	21.8019	18.6946	37.2456	10.5885
121013	25.625	21.7292	22.9488	17.9643	21.8019	18.6946	37.2456	10.5885
121014	20.7083	15.9718	21.2713	13.7001	23.0876	16.4551	35.6641	10.2116
121014	20.7083	15.9718	21.2713	13.7001	23.0876	16.4551	35.6641	10.2116
121015	30.3333	20.5764	19.7099	17.3279	20.3767	17.0297	35.7234	9.86943
121015	30.3333	20.5764	19.7099	17.3279	20.3767	17.0297	35.7234	9.86943
121016	34.4167	19.7125	17.7461	21.1032	25.4278	19.5911	14.4518	10.6768
121016	34.4167	19.7125	17.7461	21.1032	25.4278	19.5911	14.4518	10.6768
121017	34.3333	13.8331	17.0925	22.0932	14.0683	15.7715	14.5632	10.4201
121017	34.3333	13.8331	17.0925	22.0932	14.0683	15.7715	14.5632	10.4201
121018	23.25	14.4538	11.3038	13.4978	12.9964	13.3337	14.422	11.4586
121018	23.25	14.4538	11.3038	13.4978	12.9964	13.3337	14.422	11.4586
121019	24.375	15.2089	14.9381	17.1413	13.7447	15.5335	15.7657	12.1336
121019	24.375	15.2089	14.9381	17.1413	13.7447	15.5335	15.7657	12.1336
121020	23.0833	13.8687	13.8251	17.7954	11.5779	15.6041	14.8239	10.6229
121020	23.0833	13.8687	13.8251	17.7954	11.5779	15.6041	14.8239	10.6229
121021	18.2917	18.3719	13.878	14.624	11.7301	14.2477	15.3237	10.5545
121021	18.2917	18.3719	13.878	14.624	11.7301	14.2477	15.3237	10.5545
121022	16.2083	15.2627	16.1702	17.2982	12.022	15.006	14.9252	10.273
121022	16.2083	15.2627	16.1702	17.2982	12.022	15.006	14.9252	10.273
121023	16.8333	18.375	13.6472	15.0691	13.3887	14.4474	15.9857	10.3255
121023	16.8333	18.375	13.6472	15.0691	13.3887	14.4474	15.9857	10.3255
121024	23.5833	18.7876	15.742	14.5099	14.5936	14.2696	16.694	10.6845
121024	23.5833	18.7876	15.742	14.5099	14.5936	14.2696	16.694	10.6845
121025	20.375	20.8302	15.0915	18.7881	15.8363	15.0919	17.3685	10.6083
121025	20.375	20.8302	15.0915	18.7881	15.8363	15.0919	17.3685	10.6083
121026	21.7083	14.7237	16.2277	15.4877	13.0991	14.1718	19.4417	10.1755
121026	21.7083	14.7237	16.2277	15.4877	13.0991	14.1718	19.4417	10.1755
121027	18.8333	13.5702	16.3592	13.4045	11.5117	15.5626	15.0662	9.4812
121027	18.8333	13.5702	16.3592	13.4045	11.5117	15.5626	15.0662	9.4812
121028	19.0833	14.9059	14.7371	17.5299	11.6901	16.4169	16.9867	11.1247
121028	19.0833	14.9059	14.7371	17.5299	11.6901	16.4169	16.9867	11.1247
121029	23	15.7503	14.1683	19.2624	11.897	15.3022	15.1401	11.3223
121029	23	15.7503	14.1683	19.2624	11.897	15.3022	15.1401	11.3223
121030	24.4583	13.7111	14.3279	13.6688	11.8157	14.9648	15.7998	10.5636
121030	24.4583	13.7111	14.3279	13.6688	11.8157	14.9648	15.7998	10.5636
121031	16.6667	17.0208	11.9336	12.6581	13.6205	15.7837	14.4819	10.41
121031	16.6667	17.0208	11.9336	12.6581	13.6205	15.7837	14.4819	10.41
121101	19.4167	20.3068	15.6198	13.6582	19.3097	15.8647	15.1728	9.80164
121101	19.4167	20.3068	15.6198	13.6582	19.3097	15.8647	15.1728	9.80164
121102	28.5	22.905	12.9832	13.6582	23.8108	16.1513	17.065	9.77854
121102	28.5	22.905	12.9832	13.6582	23.8108	16.1513	17.065	9.77854
121103	28.625	19.5277	15.202	13.6582	20.846	15.9695	27.2485	11.2067
121103	28.625	19.5277	15.202	13.6582	20.846	15.9695	27.2485	11.2067
121104	19.1667	16.2122	11.1178	13.6582	14.9108	12.8725	19.9145	10.1487
121104	19.1667	16.2122	11.1178	13.6582	14.9108	12.8725	19.9145	10.1487
121105	12	15.5509	11.3929	17.7322	18.8084	13.0797	22.3769	10.6826
121105	12	15.5509	11.3929	17.7322	18.8084	13.0797	22.3769	10.6826
121106	16.1219	13.9677	13.3629	15.6617	15.2729	14.7987	32.2782	10.6235
121106	16.1219	13.9677	13.3629	15.6617	15.2729	14.7987	32.2782	10.6235
121107	23.8464	16.0557	15.1737	17.1324	16.34	15.8662	25.8231	11.1596
121107	23.8464	16.0557	15.1737	17.1324	16.34	15.8662	25.8231	11.1596
121108	20.8182	21.2672	14.592	14.8798	18.7618	18.2011	25.8797	11.0769
121108	20.8182	21.2672	14.592	14.8798	18.7618	18.2011	25.8797	11.0769
121109	21.625	20.8682	16.7472	14.6903	19.9949	15.6332	25.0149	11.2313
121109	21.625	20.8682	16.7472	14.6903	19.9949	15.6332	25.0149	11.2313
121110	20.9167	15.3421	11.1834	17.7734	21.8737	16.7783	19.7637	10.9215
121110	20.9167	15.3421	11.1834	17.7734	21.8737	16.7783	19.7637	10.9215
121111	21.75	14.9305	9.8052	19.0115	14.7782	15.4106	17.7154	10.3719
121111	21.75	14.9305	9.8052	19.0115	14.7782	15.4106	17.7154	10.3719
121112	25.9583	21.7654	11.8022	21.4662	15.2898	15.5168	15.5333	10.829
121112	25.9583	21.7654	11.8022	21.4662	15.2898	15.5168	15.5333	10.829
121113	26.3333	17.9356	12.6224	13.4391	18.296	14.7923	15.3758	10.3625
121113	26.3333	17.9356	12.6224	13.4391	18.296	14.7923	15.3758	10.3625
121114	19.375	19.8795	11.7464	13.3044	12.8233	13.9444	15.7923	10.4228
121114	19.375	19.8795	11.7464	13.3044	12.8233	13.9444	15.7923	10.4228
121115	20.625	15.2526	15.7882	13.1539	14.3856	16.8879	17.0989	10.725
121115	20.625	15.2526	15.7882	13.1539	14.3856	16.8879	17.0989	10.725
121116	21.7917	15.2081	10.1807	16.177	17.8157	15.7818	16.5603	10.4669
121116	21.7917	15.2081	10.1807	16.177	17.8157	15.7818	16.5603	10.4669
121117	20.6667	15.6726	13.644	12.6542	14.2946	14.6895	15.7472	10.0955
121117	20.6667	15.6726	13.644	12.6542	14.2946	14.6895	15.7472	10.0955
121118	23.2917	14.7177	11.0237	12.3913	13.263	13.4068	16.8917	12.3435
121118	23.2917	14.7177	11.0237	12.3913	13.263	13.4068	16.8917	12.3435
121119	23	17.1267	11.2001	11.8417	12.5324	15.1788	18.3767	9.94601
121119	23	17.1267	11.2001	11.8417	12.5324	15.1788	18.3767	9.94601
121120	18.4583	15.008	14.3713	12.4787	15.4205	14.6319	17.8465	10.0567
121120	18.4583	15.008	14.3713	12.4787	15.4205	14.6319	17.8465	10.0567
121121	13.5417	14.2308	14.3894	11.6786	17.0142	14.4396	23.471	10.6435
121121	13.5417	14.2308	14.3894	11.6786	17.0142	14.4396	23.471	10.6435
121122	21.4167	14.9914	13.2211	14.5917	13.9755	13.3133	17.9284	10.6019
121122	21.4167	14.9914	13.2211	14.5917	13.9755	13.3133	17.9284	10.6019
121123	22.3333	15.5634	14.668	12.7703	16.9741	13.5699	18.1834	10.8828
121123	22.3333	15.5634	14.668	12.7703	16.9741	13.5699	18.1834	10.8828
121124	22.8571	16.7437	13.0085	14.0318	15.3171	14.3675	21.706	11.147
121124	22.8571	16.7437	13.0085	14.0318	15.3171	14.3675	21.706	11.147
121125	20.4444	17.8538	9.30623	12.7908	15.5281	14.9685	20.3499	10.3703
121125	20.4444	17.8538	9.30623	12.7908	15.5281	14.9685	20.3499	10.3703
121126	20.75	19.662	12.2018	12.7601	15.237	17.8528	18.1649	10.3557
121126	20.75	19.662	12.2018	12.7601	15.237	17.8528	18.1649	10.3557
121127	14.7083	18.6414	15.1022	11.7835	12.0693	16.7242	25.0782	10.9819
121127	14.7083	18.6414	15.1022	11.7835	12.0693	16.7242	25.0782	10.9819
121128	13.7778	18.312	12.9779	12.6813	12.4462	14.8836	28.4321	10.9711
121128	13.7778	18.312	12.9779	12.6813	12.4462	14.8836	28.4321	10.9711
121129	19.9333	17.2923	13.3627	11.2289	13.3687	16.064	16.2146	10.9968
121129	19.9333	17.2923	13.3627	11.2289	13.3687	16.064	16.2146	10.9968
121130	25.9167	15.594	16.3908	14.3157	12.457	14.5306	24.4981	11.3374
121130	25.9167	15.594	16.3908	14.3157	12.457	14.5306	24.4981	11.3374
121201	21.2083	21.2613	13.5337	12.2285	20.2387	25.5138	32.0884	10.6363
121201	21.2083	21.2613	13.5337	12.2285	20.2387	25.5138	32.0884	10.6363
121202	10.0417	15.3177	14.4553	12.3619	17.2328	21.8607	36.1135	11.2665
121202	10.0417	15.3177	14.4553	12.3619	17.2328	21.8607	36.1135	11.2665
121203	11.5417	15.7238	12.1862	12.4268	20.1575	23.492	19.3027	11.1995
121203	11.5417	15.7238	12.1862	12.4268	20.1575	23.492	19.3027	11.1995
121204	18.125	19.9033	14.4557	14.0237	22.5559	23.3457	36.619	11.0004
121204	18.125	19.9033	14.4557	14.0237	22.5559	23.3457	36.619	11.0004
121205	16.4583	20.7721	15.6023	15.3982	20.2023	25.3832	39.372	15.3014
121205	16.4583	20.7721	15.6023	15.3982	20.2023	25.3832	39.372	15.3014
121206	23.8636	24.8902	21.0233	14.7093	23.1674	25.62	46.3365	12.8095
121206	23.8636	24.8902	21.0233	14.7093	23.1674	25.62	46.3365	12.8095
121207	25.4286	25.6057	19.0923	22.4191	25.5591	26.1348	47.5237	13.2588
121207	25.4286	25.6057	19.0923	22.4191	25.5591	26.1348	47.5237	13.2588
121208	25.1667	30.9568	19.1535	24.049	28.3542	29.4264	39.4065	13.639
121208	25.1667	30.9568	19.1535	24.049	28.3542	29.4264	39.4065	13.639
121209	31.7917	32.83	21.4953	23.9544	27.796	23.9576	46.2195	14.3294
121209	31.7917	32.83	21.4953	23.9544	27.796	23.9576	46.2195	14.3294
121210	28.2917	20.6918	16.732	24.9159	27.6824	24.7912	40.2764	13.8664
121210	28.2917	20.6918	16.732	24.9159	27.6824	24.7912	40.2764	13.8664
121211	26.8333	26.724	18.7195	29.4938	29.8588	31.6221	46.4808	14.591
121211	26.8333	26.724	18.7195	29.4938	29.8588	31.6221	46.4808	14.591
121212	29.7917	31.7226	21.9904	25.8227	31.2404	40.1298	46.8097	16.4229
121212	29.7917	31.7226	21.9904	25.8227	31.2404	40.1298	46.8097	16.4229
121213	41.75	31.6473	18.4341	24.5769	24.9793	22.7425	36.9001	13.8058
121213	41.75	31.6473	18.4341	24.5769	24.9793	22.7425	36.9001	13.8058
121214	38.9286	35.0084	16.4226	29.7792	28.6265	33.6772	36.2228	14.8282
121214	38.9286	35.0084	16.4226	29.7792	28.6265	33.6772	36.2228	14.8282
121215	31	23.6268	20.3412	28.6009	22.1726	33.5196	33.4588	14.5697
121215	31	23.6268	20.3412	28.6009	22.1726	33.5196	33.4588	14.5697
121216	21	25.6301	22.4524	21.7949	23.6065	27.8879	35.6582	12.6078
121216	21	25.6301	22.4524	21.7949	23.6065	27.8879	35.6582	12.6078
121217	31.0435	24.8426	14.8959	31.3553	21.8695	28.9183	24.5655	12.6534
121217	31.0435	24.8426	14.8959	31.3553	21.8695	28.9183	24.5655	12.6534
121218	30.6842	35.0048	23.2476	30.1739	25.0341	34.6571	39.3838	13.2353
121218	30.6842	35.0048	23.2476	30.1739	25.0341	34.6571	39.3838	13.2353
121219	38.5417	35.8631	18.77	30.7789	29.5452	32.4598	48.0331	14.2741
121219	38.5417	35.8631	18.77	30.7789	29.5452	32.4598	48.0331	14.2741
121220	40.2917	34.4936	22.2897	28.5629	30.5724	30.1707	38.3547	14.1834
121220	40.2917	34.4936	22.2897	28.5629	30.5724	30.1707	38.3547	14.1834
121221	33.5417	26.0176	21.1231	30.7665	27.9384	34.8155	37.3671	15.8039
121221	33.5417	26.0176	21.1231	30.7665	27.9384	34.8155	37.3671	15.8039
121222	34.875	27.6492	16.8599	32.622	27.3428	30.592	37.1296	13.0363
121222	34.875	27.6492	16.8599	32.622	27.3428	30.592	37.1296	13.0363
121223	44.8333	31.2395	17.2978	35.217	23.0187	27.8871	37.3926	14.521
121223	44.8333	31.2395	17.2978	35.217	23.0187	27.8871	37.3926	14.521
121224	43.3333	31.4185	11.0545	34.0162	24.1372	30.1966	27.861	15.8342
121224	43.3333	31.4185	11.0545	34.0162	24.1372	30.1966	27.861	15.8342
121225	39.6667	33.7074	13.9765	23.6476	34.1556	20.5546	35.7955	13.7367
121225	39.6667	33.7074	13.9765	23.6476	34.1556	20.5546	35.7955	13.7367
121226	39.75	37.1929	16.093	26.9697	37.1013	23.9501	39.5654	13.6581
121226	39.75	37.1929	16.093	26.9697	37.1013	23.9501	39.5654	13.6581
121227	47.375	33.3296	16.8945	37.8151	29.34	24.6703	38.1319	14.4758
121227	47.375	33.3296	16.8945	37.8151	29.34	24.6703	38.1319	14.4758
121228	39.6667	32.5391	16.4128	32.8112	30.2652	24.1911	35.534	15.3281
121228	39.6667	32.5391	16.4128	32.8112	30.2652	24.1911	35.534	15.3281
121229	28.9583	28.7926	17.4332	33.8208	25.2104	23.6343	31.8033	14.4614
121229	28.9583	28.7926	17.4332	33.8208	25.2104	23.6343	31.8033	14.4614
121230	40.0417	27.0358	17.9654	29.9124	22.2356	20.7226	34.8566	16.2028
121230	40.0417	27.0358	17.9654	29.9124	22.2356	20.7226	34.8566	16.2028
121231	32.7917	30.2171	17.467	26.0377	27.8234	19.8705	39.8877	14.2904
121231	32.7917	30.2171	17.467	26.0377	27.8234	19.8705	39.8877	14.2904
130101	38.25	40.841	28.606	27.1971	26.4855	35.7254	41.0752	14.8483
130101	38.25	40.841	28.606	27.1971	26.4855	35.7254	41.0752	14.8483
130102	46.625	38.9767	30.8585	32.4439	31.5267	36.4455	41.3767	14.4506
130102	46.625	38.9767	30.8585	32.4439	31.5267	36.4455	41.3767	14.4506
130103	39.875	37.5454	26.5507	38.7348	36.4423	32.9641	38.4627	13.7686
130103	39.875	37.5454	26.5507	38.7348	36.4423	32.9641	38.4627	13.7686
130104	43.625	36.2884	29.5882	35.6945	25.1289	29.1299	43.8936	14.9719
130104	43.625	36.2884	29.5882	35.6945	25.1289	29.1299	43.8936	14.9719
130105	41.3182	37.475	30.3433	33.3599	30.5492	35.2991	39.7582	14.7474
130105	41.3182	37.475	30.3433	33.3599	30.5492	35.2991	39.7582	14.7474
130106	49.375	38.8202	24.0429	39.2798	26.1197	31.7657	37.1032	15.5177
130106	49.375	38.8202	24.0429	39.2798	26.1197	31.7657	37.1032	15.5177
130107	45.8333	39.2066	22.4779	36.0643	31.3251	26.9339	37.5958	16.7257
130107	45.8333	39.2066	22.4779	36.0643	31.3251	26.9339	37.5958	16.7257
130108	46.4167	34.2188	25.5073	34.9037	36.6241	31.8889	47.6502	19.4512
130108	46.4167	34.2188	25.5073	34.9037	36.6241	31.8889	47.6502	19.4512
130109	48.75	28.3364	23.8193	40.5049	39.908	31.0253	47.118	24.2333
130109	48.75	28.3364	23.8193	40.5049	39.908	31.0253	47.118	24.2333
130110	53.4583	39.8257	37.552	42.1861	32.8327	41.2389	49.8341	23.7558
130110	53.4583	39.8257	37.552	42.1861	32.8327	41.2389	49.8341	23.7558
130111	55.4167	41.3878	34.0722	41.3806	27.4006	37.7433	56.0923	23.3567
130111	55.4167	41.3878	34.0722	41.3806	27.4006	37.7433	56.0923	23.3567
130112	42.5833	34.0999	29.9895	42.1222	39.2619	33.8945	48.662	20.4798
130112	42.5833	34.0999	29.9895	42.1222	39.2619	33.8945	48.662	20.4798
130113	38	30.4451	22.5429	46.7313	28.9693	30.741	47.3087	18.9144
130113	38	30.4451	22.5429	46.7313	28.9693	30.741	47.3087	18.9144
130114	49.9167	38.5834	22.7831	45.6918	36.5396	37.5681	45.4683	21.5879
130114	49.9167	38.5834	22.7831	45.6918	36.5396	37.5681	45.4683	21.5879
130115	40.7083	37.0804	27.0052	54.4627	42.2847	40.7149	50.5051	21.6023
130115	40.7083	37.0804	27.0052	54.4627	42.2847	40.7149	50.5051	21.6023
130116	52.3333	37.8987	31.8374	54.3411	43.4239	38.9566	50.3273	20.5711
130116	52.3333	37.8987	31.8374	54.3411	43.4239	38.9566	50.3273	20.5711
130117	52.5833	37.7858	31.7709	55.8758	37.1374	37.7033	43.1324	21.3272
130117	52.5833	37.7858	31.7709	55.8758	37.1374	37.7033	43.1324	21.3272
130118	55.1667	39.3691	21.9655	42.2457	32.2392	34.2848	46.3522	27.4051
130118	55.1667	39.3691	21.9655	42.2457	32.2392	34.2848	46.3522	27.4051
130119	46	39.9733	43.9744	35.1352	32.454	28.92	41.4543	26.5638
130119	46	39.9733	43.9744	35.1352	32.454	28.92	41.4543	26.5638
130120	45.7917	38.8972	54.8145	41.4288	32.4699	32.1654	33.6805	26.3375
130120	45.7917	38.8972	54.8145	41.4288	32.4699	32.1654	33.6805	26.3375
130121	43.5	37.3725	57.2634	50.988	35.2038	32.187	48.9173	21.3201
130121	43.5	37.3725	57.2634	50.988	35.2038	32.187	48.9173	21.3201
130122	51.4167	38.0988	53.4896	47.8455	33.3007	38.9274	57.2213	19.6741
130122	51.4167	38.0988	53.4896	47.8455	33.3007	38.9274	57.2213	19.6741
130123	44	36.2987	52.2792	38.405	35.4604	37.5339	54.6768	17.1068
130123	44	36.2987	52.2792	38.405	35.4604	37.5339	54.6768	17.1068
130124	31.6667	35.2265	40.7345	35.5139	36.4128	23.8542	61.5883	18.051
130124	31.6667	35.2265	40.7345	35.5139	36.4128	23.8542	61.5883	18.051
130125	32.7083	22.2515	33.4901	38.055	40.6483	21.7401	57.443	20.6174
130125	32.7083	22.2515	33.4901	38.055	40.6483	21.7401	57.443	20.6174
130126	38.0417	33.2557	58.1997	49.164	45.3405	31.8121	50.5854	25.9543
130126	38.0417	33.2557	58.1997	49.164	45.3405	31.8121	50.5854	25.9543
130127	49.4167	37.3214	55.6063	61.3801	31.2205	34.7389	47.0536	27.3009
130127	49.4167	37.3214	55.6063	61.3801	31.2205	34.7389	47.0536	27.3009
130128	45.4167	36.1346	39.0178	57.0683	25.1282	33.2927	38.3526	20.4331
130128	45.4167	36.1346	39.0178	57.0683	25.1282	33.2927	38.3526	20.4331
130129	43.25	38.1095	30.3278	36.9166	26.5402	19.6432	25.3224	21.8038
130129	43.25	38.1095	30.3278	36.9166	26.5402	19.6432	25.3224	21.8038
130130	32.9444	18.1421	39.9233	25.9862	27.8063	17.6051	39.6784	16.1627
130130	32.9444	18.1421	39.9233	25.9862	27.8063	17.6051	39.6784	16.1627
130131	24.8	14.4927	17.1042	20.0436	12.9949	14.6092	15.1381	13.1712
130131	24.8	14.4927	17.1042	20.0436	12.9949	14.6092	15.1381	13.1712
130201	21.4167	16.2734	21.1081	25.057	15.3261	16.4903	15.3564	13.8183
130201	21.4167	16.2734	21.1081	25.057	15.3261	16.4903	15.3564	13.8183
130202	25.3333	16.6283	16.2865	26.8661	14.1163	16.8522	14.1602	14.1649
130202	25.3333	16.6283	16.2865	26.8661	14.1163	16.8522	14.1602	14.1649
130203	23.375	15.2797	21.2335	23.8314	15.3786	14.9397	21.6781	14.7276
130203	23.375	15.2797	21.2335	23.8314	15.3786	14.9397	21.6781	14.7276
130204	28.4583	17.9719	24.7417	32.9791	21.5488	16.0779	38.9603	14.9262
130204	28.4583	17.9719	24.7417	32.9791	21.5488	16.0779	38.9603	14.9262
130205	30.4583	23.5143	28.5749	33.64	25.0487	16.5999	39.118	16.5091
130205	30.4583	23.5143	28.5749	33.64	25.0487	16.5999	39.118	16.5091
130206	29.0833	23.7334	27.6351	32.528	27.6138	18.8599	38.6753	15.1712
130206	29.0833	23.7334	27.6351	32.528	27.6138	18.8599	38.6753	15.1712
130207	34	26.8939	36.4641	38.273	26.4077	20.23	47.9041	20.7419
130207	34	26.8939	36.4641	38.273	26.4077	20.23	47.9041	20.7419
130208	45.875	32.681	38.9047	43.5007	30.475	25.698	48.4519	24.0023
130208	45.875	32.681	38.9047	43.5007	30.475	25.698	48.4519	24.0023
130209	56.875	43.9231	64.9384	54.1503	32.3826	35.5257	60.9161	26.4731
130209	56.875	43.9231	64.9384	54.1503	32.3826	35.5257	60.9161	26.4731
130210	64.5417	51.0129	61.7233	58.6664	37.2129	45.0593	55.4961	24.535
130210	64.5417	51.0129	61.7233	58.6664	37.2129	45.0593	55.4961	24.535
130211	48.9167	55.5885	59.5558	33.8757	40.2097	49.9496	58.6296	24.2843
130211	48.9167	55.5885	59.5558	33.8757	40.2097	49.9496	58.6296	24.2843
130212	52.4583	56.5138	62.2807	54.2831	49.0166	46.0617	58.3529	24.7599
130212	52.4583	56.5138	62.2807	54.2831	49.0166	46.0617	58.3529	24.7599
130213	65.1667	46.74	61.5993	55.3688	40.4521	42.6425	50.6818	26.4275
130213	65.1667	46.74	61.5993	55.3688	40.4521	42.6425	50.6818	26.4275
130214	67.375	53.0563	61.5165	60.3414	42.4339	37.1968	60.371	29.2033
130214	67.375	53.0563	61.5165	60.3414	42.4339	37.1968	60.371	29.2033
130215	68.5417	38.4797	63.3951	61.962	53.6146	45.6573	61.3528	24.0014
130215	68.5417	38.4797	63.3951	61.962	53.6146	45.6573	61.3528	24.0014
130216	67.75	46.3663	70.6372	61.2478	50.2786	43.5695	72.7584	29.3443
130216	67.75	46.3663	70.6372	61.2478	50.2786	43.5695	72.7584	29.3443
130217	80.5833	51.4293	73.9054	62.835	49.0447	58.9864	71.7496	32.3845
130217	80.5833	51.4293	73.9054	62.835	49.0447	58.9864	71.7496	32.3845
130218	48.9167	55.4504	45.5933	42.6664	48.0288	37.5121	59.8422	23.8779
130218	48.9167	55.4504	45.5933	42.6664	48.0288	37.5121	59.8422	23.8779
130219	34.2174	38.6133	37.7565	41.3656	32.5593	33.9181	48.1676	24.9217
130219	34.2174	38.6133	37.7565	41.3656	32.5593	33.9181	48.1676	24.9217
130220	50.6667	38.2243	59.1345	44.319	30.3934	35.6949	58.4336	28.9511
130220	50.6667	38.2243	59.1345	44.319	30.3934	35.6949	58.4336	28.9511
130221	51.0417	52.18	59.5816	57.2634	36.0467	42.6345	59.8698	32.5946
130221	51.0417	52.18	59.5816	57.2634	36.0467	42.6345	59.8698	32.5946
130222	64.875	38.4475	52.231	50.8079	30.9841	25.1982	40.1724	38.531
130222	64.875	38.4475	52.231	50.8079	30.9841	25.1982	40.1724	38.531
130223	42.3333	30.7634	27.782	36.976	32.2787	23.0273	42.2791	43.0936
130223	42.3333	30.7634	27.782	36.976	32.2787	23.0273	42.2791	43.0936
130224	45.0417	27.2468	24.8949	39.8648	33.9576	20.27	47.3904	50.1993
130224	45.0417	27.2468	24.8949	39.8648	33.9576	20.27	47.3904	50.1993
130225	56.875	35.5233	49.509	53.5776	36.27	28.7842	67.0771	56.4715
130225	56.875	35.5233	49.509	53.5776	36.27	28.7842	67.0771	56.4715
130226	75.5417	50.9523	67.4259	69.9026	32.946	41.6777	80.0477	60.9995
130226	75.5417	50.9523	67.4259	69.9026	32.946	41.6777	80.0477	60.9995
130227	76.4583	55.1281	76.4308	68.5941	35.0375	50.4896	89.0623	56.7243
130227	76.4583	55.1281	76.4308	68.5941	35.0375	50.4896	89.0623	56.7243
130228	88.6667	65.0445	75.2714	77.7111	33.9576	57.0827	76.1641	69.6757
130228	88.6667	65.0445	75.2714	77.7111	33.9576	57.0827	76.1641	69.6757
130301	73.8281	73.8238	73.3468	100.579	64.781	64.8734	70.448	79.8094
130301	82.4701	73.8238	73.3468	100.579	64.781	64.8734	70.448	79.8094
130302	72.9551	72.2279	68.9113	73.0933	59.5153	59.5704	62.5505	82.1873
130302	74.9555	72.2279	68.9113	73.0933	59.5153	59.5704	62.5505	82.1873
130303	44.5997	52.0905	58.4117	41.3451	29.16	40.5763	44.6575	77.8105
130303	52.233	52.0905	58.4117	41.3451	29.16	40.5763	44.6575	77.8105
130304	13.0786	15.6245	17.013	17.6038	15.7539	13.1477	15.7507	46.0473
130304	16.6981	15.6245	17.013	17.6038	15.7539	13.1477	15.7507	46.0473
130305	17.1816	17.2966	14.367	12.993	15.7138	13.9579	16.5485	16.1607
130305	15.9208	17.2966	14.367	12.993	15.7138	13.9579	16.5485	16.1607
130306	26	21.0174	18.0837	17.7607	21.0236	15.8074	23.3201	18.0945
130306	26	21.0174	18.0837	17.7607	21.0236	15.8074	23.3201	18.0945
130307	31.5833	20.7738	33.7162	25.6866	28.635	19.889	40.3133	33.0046
130307	31.5833	20.7738	33.7162	25.6866	28.635	19.889	40.3133	33.0046
130308	30.0435	25.3477	53.027	32.9757	31.3545	21.872	50.1967	27.7142
130308	30.0435	25.3477	53.027	32.9757	31.3545	21.872	50.1967	27.7142
130309	17.1739	23.7897	21.536	26.7223	25.1164	17.7293	38.7478	34.2304
130309	17.1739	23.7897	21.536	26.7223	25.1164	17.7293	38.7478	34.2304
130310	27.6667	27.4701	38.6402	30.5469	29.2088	21.0315	50.0347	41.9559
130310	27.6667	27.4701	38.6402	30.5469	29.2088	21.0315	50.0347	41.9559
130311	48.6818	36.3819	67.8174	44.0719	43.394	41.076	71.8215	66.2348
130311	48.6818	36.3819	67.8174	44.0719	43.394	41.076	71.8215	66.2348
130312	56.0455	46.8616	66.3538	45.0461	63.832	54.9934	78.5772	84.4902
130312	56.0455	46.8616	66.3538	45.0461	63.832	54.9934	78.5772	84.4902
130313	72.625	60.9458	115.785	83.3262	83.3246	71.9657	112.37	106.277
130313	72.625	60.9458	115.785	83.3262	83.3246	71.9657	112.37	106.277
130314	99.6667	63.7088	93.804	98.8328	74.9765	67.8425	95.231	112.994
130314	99.6667	63.7088	93.804	98.8328	74.9765	67.8425	95.231	112.994
130315	107.917	78.4562	118.723	103.038	72.5493	77.4833	93.95	112.557
130315	107.917	78.4562	118.723	103.038	72.5493	77.4833	93.95	112.557
130316	101.75	78.7595	87.6313	70.9862	81.1239	73.2852	80.8471	122.164
130316	101.75	78.7595	87.6313	70.9862	81.1239	73.2852	80.8471	122.164
130317	93.7917	78.6116	80.1495	64.7276	79.5381	71.7122	70.7436	138.09
130317	93.7917	78.6116	80.1495	64.7276	79.5381	71.7122	70.7436	138.09
130318	73.7083	73.7683	67.5766	55.7619	75.0206	65.999	64.5217	115.088
130318	73.7083	73.7683	67.5766	55.7619	75.0206	65.999	64.5217	115.088
130319	61.8333	86.8133	60.9536	45.0647	73.1207	68.34	58.867	139.398
130319	61.8333	86.8133	60.9536	45.0647	73.1207	68.34	58.867	139.398
130320	111.708	108.235	111.158	79.1374	100.969	101.521	115.66	192.371
130320	111.708	108.235	111.158	79.1374	100.969	101.521	115.66	192.371
130321	187.75	100.195	129.62	111.57	105.039	111.62	123.326	160.792
130321	187.75	100.195	129.62	111.57	105.039	111.62	123.326	160.792
130322	141.458	130.105	84.2177	105.083	104.207	97.4972	99.1621	157.491
130322	141.458	130.105	84.2177	105.083	104.207	97.4972	99.1621	157.491
130323	154.667	109.739	74.5219	69.1469	101.366	97.2898	68.2698	178.515
130323	154.667	109.739	74.5219	69.1469	101.366	97.2898	68.2698	178.515
130324	122.687	126.397	155.151	124.548	110.057	112.293	129.452	176.79
130324	151.161	126.397	155.151	124.548	110.057	112.293	129.452	176.79
130325	138.769	147.183	170.126	108.904	132.625	112.293	131.598	152.916
130325	142.648	147.183	170.126	108.904	132.625	112.293	131.598	152.916
130326	88.2499	140.418	106.918	95.5572	129.599	104.396	106.458	150.158
130326	105.552	140.418	106.918	95.5572	129.599	104.396	106.458	150.158
130327	85.2	136.006	105.149	85.4348	105.387	103.885	109.016	152.348
130327	85.2	136.006	105.149	85.4348	105.387	103.885	109.016	152.348
130328	120.208	121.401	86.593	83.7394	107.936	102.141	99.2557	169.827
130328	120.208	121.401	86.593	83.7394	107.936	102.141	99.2557	169.827
130329	101.417	126.745	96.4985	81.506	99.252	100.247	97.5842	158.117
130329	101.417	126.745	96.4985	81.506	99.252	100.247	97.5842	158.117
130330	100.583	94.7307	77.8707	76.0844	82.3439	82.0623	76.8747	131.162
130330	100.583	94.7307	77.8707	76.0844	82.3439	82.0623	76.8747	131.162
130331	88.4583	61.1478	79.3237	69.5625	74.9795	66.8206	84.3316	111.758
130331	88.4583	61.1478	79.3237	69.5625	74.9795	66.8206	84.3316	111.758
130401	82.2917	61.9469	68.3222	64.1489	79.9054	58.4276	74.6138	113.908
130401	82.2917	61.9469	68.3222	64.1489	79.9054	58.4276	74.6138	113.908
130402	89.3333	81.902	71.6958	65.5211	85.3379	68.0292	70.4926	128.595
130402	89.3333	81.902	71.6958	65.5211	85.3379	68.0292	70.4926	128.595
130403	101.542	94.4436	73.674	68.1849	98.4335	77.7276	72.2788	177.297
130403	101.542	94.4436	73.674	68.1849	98.4335	77.7276	72.2788	177.297
130404	112.375	128.045	82.4864	72.7217	102.422	103.029	80.6989	176.623
130404	112.375	128.045	82.4864	72.7217	102.422	103.029	80.6989	176.623
130405	76.9583	102.063	75.0331	58.8391	89.0358	73.5495	80.157	105.4
130405	76.9583	102.063	75.0331	58.8391	89.0358	73.5495	80.157	105.4
130406	89.875	136.177	81.2127	66.8034	111.084	95.1059	85.9163	112.942
130406	89.875	136.177	81.2127	66.8034	111.084	95.1059	85.9163	112.942
130407	96.7778	142.2	94.1752	69.5503	116.973	107.252	101.498	159.23
130407	96.7778	142.2	94.1752	69.5503	116.973	107.252	101.498	159.23
130408	71.4224	137.139	81.427	66.6845	100.518	103.963	79.0465	99.723
130408	79.3972	137.139	81.427	66.6845	100.518	103.963	79.0465	99.723
130409	73.4	114.34	87.4543	72.2932	93.543	96.5791	91.6766	132.508
130409	73.4	114.34	87.4543	72.2932	93.543	96.5791	91.6766	132.508
130410	93	107.848	88.3547	70.284	103.14	99.8847	90.7043	139.632
130410	93	107.848	88.3547	70.284	103.14	99.8847	90.7043	139.632
130411	83.625	103.146	104.139	69.4554	86.9618	99.0202	88.7009	111.923
130411	83.625	103.146	104.139	69.4554	86.9618	99.0202	88.7009	111.923
130412	71.875	85.3646	62.9087	65.6614	71.5592	58.5399	65.843	111.992
130412	71.875	85.3646	62.9087	65.6614	71.5592	58.5399	65.843	111.992
130413	48	65.1913	48.2086	43.6555	61.7332	54.0313	51.6561	136.765
130413	48	65.1913	48.2086	43.6555	61.7332	54.0313	51.6561	136.765
130414	49.6667	55.1567	48.2657	43.1287	62.2222	51.1639	53.2839	121.482
130414	49.6667	55.1567	48.2657	43.1287	62.2222	51.1639	53.2839	121.482
130415	40.7917	45.0971	45.1571	41.4324	29.5559	32.8939	41.4341	73.3984
130415	40.7917	45.0971	45.1571	41.4324	29.5559	32.8939	41.4341	73.3984
130416	27.6522	45.6197	20.6959	29.7973	35.1187	36.8554	31.6739	61.8635
130416	27.6522	45.6197	20.6959	29.7973	35.1187	36.8554	31.6739	61.8635
130417	60.7917	59.5728	22.6243	41.418	28.1788	28.5382	36.6055	69.4572
130417	60.7917	59.5728	22.6243	41.418	28.1788	28.5382	36.6055	69.4572
130418	55.6667	62.3986	54.497	41.8075	47.2628	38.7769	44.5999	60.6823
130418	55.6667	62.3986	54.497	41.8075	47.2628	38.7769	44.5999	60.6823
130419	61.2917	75.5382	61.5739	45.4951	62.2525	66.9467	61.4787	75.2041
130419	61.2917	75.5382	61.5739	45.4951	62.2525	66.9467	61.4787	75.2041
130420	69.5833	96.6318	70.5817	56.5827	68.5647	71.9514	70.4056	94.3786
130420	69.5833	96.6318	70.5817	56.5827	68.5647	71.9514	70.4056	94.3786
130421	50.2917	92.2381	64.2181	40.9921	58.8453	64.4213	66.1887	106.717
130421	50.2917	92.2381	64.2181	40.9921	58.8453	64.4213	66.1887	106.717
130422	32.25	38.9516	25.1133	22.2177	34.3702	55.8732	25.8205	35.9331
130422	32.25	38.9516	25.1133	22.2177	34.3702	55.8732	25.8205	35.9331
130423	24.0833	40.5087	20.1456	16.2994	35.8992	53.5001	20.1336	38.4276
130423	24.0833	40.5087	20.1456	16.2994	35.8992	53.5001	20.1336	38.4276
130424	30.0417	28.2408	19.2966	17.8159	27.6484	21.2895	22.8236	36.1386
130424	30.0417	28.2408	19.2966	17.8159	27.6484	21.2895	22.8236	36.1386
130425	26.7917	31.3809	21.3434	15.0353	29.7898	27.0257	29.1397	45.9979
130425	26.7917	31.3809	21.3434	15.0353	29.7898	27.0257	29.1397	45.9979
130426	34.625	40.3585	37.0165	20.4823	37.2677	35.9061	41.3258	53.5163
130426	34.625	40.3585	37.0165	20.4823	37.2677	35.9061	41.3258	53.5163
130427	40.5833	45.0046	27.6795	30.3603	33.7914	44.7468	39.5249	56.3136
130427	40.5833	45.0046	27.6795	30.3603	33.7914	44.7468	39.5249	56.3136
130428	41.5833	57.5623	39.6938	36.4767	44.5924	46.757	48.922	58.6701
130428	41.5833	57.5623	39.6938	36.4767	44.5924	46.757	48.922	58.6701
130429	48.9167	62.4877	40.6162	38.1508	44.9496	43.1874	44.4528	69.9779
130429	48.9167	62.4877	40.6162	38.1508	44.9496	43.1874	44.4528	69.9779
130430	53.0417	65.492	48.2897	43.3104	45.8183	52.546	51.1715	54.9758
130430	53.0417	65.492	48.2897	43.3104	45.8183	52.546	51.1715	54.9758
130501	54.0833	58.0749	48.3187	44.7504	44.8865	51.8636	44.4383	57.5722
130501	54.0833	58.0749	48.3187	44.7504	44.8865	51.8636	44.4383	57.5722
130502	41.125	23.6517	54.359	46.6659	39.2457	39.0685	55.5991	44.8627
130502	41.125	23.6517	54.359	46.6659	39.2457	39.0685	55.5991	44.8627
130503	29.7083	18.4166	27.9368	25.1417	24.4353	23.1718	21.1121	33.9573
130503	29.7083	18.4166	27.9368	25.1417	24.4353	23.1718	21.1121	33.9573
130504	25.375	16.9088	24.539	20.6191	23.3242	18.0971	24.8645	24.0468
130504	25.375	16.9088	24.539	20.6191	23.3242	18.0971	24.8645	24.0468
130505	25.5833	17.7352	18.5671	14.8086	17.7711	17.5264	23.5463	44.7957
130505	25.5833	17.7352	18.5671	14.8086	17.7711	17.5264	23.5463	44.7957
130506	25.2083	21.8256	20.4636	17.5171	21.036	20.0923	26.4057	14.9192
130506	25.2083	21.8256	20.4636	17.5171	21.036	20.0923	26.4057	14.9192
130507	21.2917	18.2305	17.8367	17.8425	15.4916	19.0709	18.6961	16.357
130507	21.2917	18.2305	17.8367	17.8425	15.4916	19.0709	18.6961	16.357
130508	27.2727	21.7953	29.7386	20.1305	21.1992	21.6843	39.1804	16.3779
130508	27.2727	21.7953	29.7386	20.1305	21.1992	21.6843	39.1804	16.3779
130509	26.75	26.3154	33.9587	23.5902	26.0065	24.3495	35.9757	20.268
130509	26.75	26.3154	33.9587	23.5902	26.0065	24.3495	35.9757	20.268
130510	28.75	23.7471	26.8906	21.4427	23.2353	23.553	29.0814	17.1507
130510	28.75	23.7471	26.8906	21.4427	23.2353	23.553	29.0814	17.1507
130511	28.0833	28.7048	24.9429	25.6375	30.4418	21.1022	30.3568	25.0117
130511	28.0833	28.7048	24.9429	25.6375	30.4418	21.1022	30.3568	25.0117
130512	29.2917	27.2506	24.7094	23.5934	21.2549	24.331	33.8127	21.6118
130512	29.2917	27.2506	24.7094	23.5934	21.2549	24.331	33.8127	21.6118
130513	30.9167	41.2267	23.8411	21.2034	27.9184	30.2477	33.5431	26.0192
130513	30.9167	41.2267	23.8411	21.2034	27.9184	30.2477	33.5431	26.0192
130514	24.125	39.3246	25.094	16.0811	16.7357	17.7234	23.443	13.2338
130514	24.125	39.3246	25.094	16.0811	16.7357	17.7234	23.443	13.2338
130515	21.125	55.9904	22.7879	18.7802	19.5026	20.6996	21.3912	14.4581
130515	21.125	55.9904	22.7879	18.7802	19.5026	20.6996	21.3912	14.4581
130516	20.0833	41.0744	23.7381	20.3513	24.748	23.2546	20.6041	13.5464
130516	20.0833	41.0744	23.7381	20.3513	24.748	23.2546	20.6041	13.5464
130517	25.25	23.5219	13.0785	19.2885	15.884	15.875	18.5115	13.3927
130517	25.25	23.5219	13.0785	19.2885	15.884	15.875	18.5115	13.3927
130518	18.5833	33.4165	24.9543	20.4467	23.627	22.5471	21.6487	18.4112
130518	18.5833	33.4165	24.9543	20.4467	23.627	22.5471	21.6487	18.4112
130519	24.75	24.5428	17.7758	12.7437	23.3959	20.4439	19.6558	14.2547
130519	24.75	24.5428	17.7758	12.7437	23.3959	20.4439	19.6558	14.2547
130520	18.3333	27.7962	19.387	18.9008	15.8374	19.4306	19.0982	20.7877
130520	18.3333	27.7962	19.387	18.9008	15.8374	19.4306	19.0982	20.7877
130521	33	28.6954	17.9687	22.5534	21.168	19.4148	22.1358	22.0632
130521	33	28.6954	17.9687	22.5534	21.168	19.4148	22.1358	22.0632
130522	33.5	41.2392	32.7972	25.0468	21.348	23.8127	38.9168	25.361
130522	33.5	41.2392	32.7972	25.0468	21.348	23.8127	38.9168	25.361
130523	26.375	32.0881	23.1896	19.6591	22.4093	25.3907	27.0828	14.7511
130523	26.375	32.0881	23.1896	19.6591	22.4093	25.3907	27.0828	14.7511
130524	20.3333	18.2845	30.6208	18.8198	24.018	21.0414	23.9512	13.3767
130524	20.3333	18.2845	30.6208	18.8198	24.018	21.0414	23.9512	13.3767
130525	16.9167	22.8708	16.2964	20.6771	18.4823	20.5106	18.6802	11.5052
130525	16.9167	22.8708	16.2964	20.6771	18.4823	20.5106	18.6802	11.5052
130526	23.375	26.1727	18.5928	17.3188	21.3635	21.2479	18.1903	15.1135
130526	23.375	26.1727	18.5928	17.3188	21.3635	21.2479	18.1903	15.1135
130527	24.75	25.5083	22.9807	14.2205	21.4586	20.8183	18.9019	12.6241
130527	24.75	25.5083	22.9807	14.2205	21.4586	20.8183	18.9019	12.6241
130528	22.7083	24.0602	18.7833	16.0615	21.8517	20.2908	20.3603	12.5115
130528	22.7083	24.0602	18.7833	16.0615	21.8517	20.2908	20.3603	12.5115
130529	22.875	24.1418	17.8405	15.4997	18.9428	20.9295	20.7511	13.7811
130529	22.875	24.1418	17.8405	15.4997	18.9428	20.9295	20.7511	13.7811
130530	18.9583	22.6825	19.2752	13.1042	13.3367	22.7505	23.0512	20.8782
130530	18.9583	22.6825	19.2752	13.1042	13.3367	22.7505	23.0512	20.8782
130531	22.2083	24.6409	21.0714	12.8775	14.8337	20.3968	22.2276	18.412
130531	22.2083	24.6409	21.0714	12.8775	14.8337	20.3968	22.2276	18.412
130601	15.5	22.8889	19.8426	12.5727	14.042	17.8476	16.7002	10.0473
130601	15.5	22.8889	19.8426	12.5727	14.042	17.8476	16.7002	10.0473
130602	19.6667	17.7334	23.097	16.3553	13.6188	15.4507	17.8671	9.27682
130602	19.6667	17.7334	23.097	16.3553	13.6188	15.4507	17.8671	9.27682
130603	24.7917	19.8391	38.7659	14.842	13.8138	17.2695	18.3946	9.0627
130603	24.7917	19.8391	38.7659	14.842	13.8138	17.2695	18.3946	9.0627
130604	17.75	15.2301	32.9168	13.5614	12.8749	17.8102	15.4584	11.1303
130604	17.75	15.2301	32.9168	13.5614	12.8749	17.8102	15.4584	11.1303
130605	15.0833	16.0095	16.4835	12.2834	13.3956	16.9306	15.349	10.8071
130605	15.0833	16.0095	16.4835	12.2834	13.3956	16.9306	15.349	10.8071
130606	20.5833	15.6493	11.9852	12.5208	15.5109	17.2776	18.5971	11.0312
130606	20.5833	15.6493	11.9852	12.5208	15.5109	17.2776	18.5971	11.0312
130607	19.4167	13.1771	15.5209	11.6024	11.9013	17.3427	17.928	11.0421
130607	19.4167	13.1771	15.5209	11.6024	11.9013	17.3427	17.928	11.0421
130608	18.375	12.4744	22.2749	17.2118	13.4238	16.1431	18.0892	10.4827
130608	18.375	12.4744	22.2749	17.2118	13.4238	16.1431	18.0892	10.4827
130609	18.4583	14.9331	22.2825	15.5801	13.7897	13.4942	18.8955	11.2985
130609	18.4583	14.9331	22.2825	15.5801	13.7897	13.4942	18.8955	11.2985
130610	18.2083	14.096	19.1213	14.1111	14.704	14.4608	17.8448	11.6827
130610	18.2083	14.096	19.1213	14.1111	14.704	14.4608	17.8448	11.6827
130611	22.5882	16.002	16.2515	15.6215	10.4311	15.0403	17.3832	11.5654
130611	22.5882	16.002	16.2515	15.6215	10.4311	15.0403	17.3832	11.5654
130612	26.6667	31.6398	19.5993	15.8558	18.404	22.429	15.9135	10.6147
130612	26.6667	31.6398	19.5993	15.8558	18.404	22.429	15.9135	10.6147
130613	22.75	35.6596	25.1484	16.74	35.714	23.199	23.3589	12.9412
130613	22.75	35.6596	25.1484	16.74	35.714	23.199	23.3589	12.9412
130614	27.7391	27.9291	24.7486	16.9624	29.1854	20.2356	20.8638	13.6765
130614	27.7391	27.9291	24.7486	16.9624	29.1854	20.2356	20.8638	13.6765
130615	26.4583	26.8607	25.8962	16.6186	24.6217	22.1515	23.1692	11.2563
130615	26.4583	26.8607	25.8962	16.6186	24.6217	22.1515	23.1692	11.2563
130616	31.5	25.5789	26.3143	18.788	22.5317	25.5751	33.124	12.0476
130616	31.5	25.5789	26.3143	18.788	22.5317	25.5751	33.124	12.0476
130617	26.4167	32.2006	38.8123	23.0399	24.2904	27.4758	31.5467	10.3094
130617	26.4167	32.2006	38.8123	23.0399	24.2904	27.4758	31.5467	10.3094
130618	30.9583	33.6111	31.4764	23.8318	23.9741	26.6224	26.0384	12.1584
130618	30.9583	33.6111	31.4764	23.8318	23.9741	26.6224	26.0384	12.1584
130619	23.875	23.6905	23.0538	17.6526	16.6091	20.4446	19.9429	11.1909
130619	23.875	23.6905	23.0538	17.6526	16.6091	20.4446	19.9429	11.1909
130620	22.625	15.1839	23.9848	12.5605	14.8525	17.0163	19.4156	9.93554
130620	22.625	15.1839	23.9848	12.5605	14.8525	17.0163	19.4156	9.93554
130621	15.5	13.9735	20.5776	14.4318	12.0549	17.9631	18.7166	10.2456
130621	15.5	13.9735	20.5776	14.4318	12.0549	17.9631	18.7166	10.2456
130622	17.5833	13.6872	21.2998	16.7091	12.7923	14.9667	16.3763	9.50002
130622	17.5833	13.6872	21.2998	16.7091	12.7923	14.9667	16.3763	9.50002
130623	20	15.0152	21.7167	18.9675	12.6528	16.9164	18.9067	10.3739
130623	20	15.0152	21.7167	18.9675	12.6528	16.9164	18.9067	10.3739
130624	21	15.2398	19.01	18.5729	12.4361	17.4568	19.7326	10.0115
130624	21	15.2398	19.01	18.5729	12.4361	17.4568	19.7326	10.0115
130625	16.9167	13.2833	13.1081	11.4518	12.5252	17.4547	17.5837	10.6348
130625	16.9167	13.2833	13.1081	11.4518	12.5252	17.4547	17.5837	10.6348
130626	25.0833	14.8893	16.6848	13.8054	13.7196	17.6579	19.6962	11.2711
130626	25.0833	14.8893	16.6848	13.8054	13.7196	17.6579	19.6962	11.2711
130627	15.2917	17.2324	12.0171	16.8742	11.1266	17.8488	18.2309	11.1231
130627	15.2917	17.2324	12.0171	16.8742	11.1266	17.8488	18.2309	11.1231
130628	21.4167	14.6766	17.3491	13.6264	12.9954	19.4772	16.3864	10.146
130628	21.4167	14.6766	17.3491	13.6264	12.9954	19.4772	16.3864	10.146
130629	21.25	16.1263	16.7112	16.9984	12.1194	17.5787	18.2789	11.2262
130629	21.25	16.1263	16.7112	16.9984	12.1194	17.5787	18.2789	11.2262
130630	20.9167	15.187	17.4881	17.0404	13.2292	17.1118	18.9339	11.5519
130630	20.9167	15.187	17.4881	17.0404	13.2292	17.1118	18.9339	11.5519
130701	24.5833	20.4924	20.0732	18.2991	14.9381	19.2939	19.7612	11.7453
130701	24.5833	20.4924	20.0732	18.2991	14.9381	19.2939	19.7612	11.7453
130702	17.7083	18.8421	17.0735	18.1745	15.6142	17.5456	18.4236	11.0856
130702	17.7083	18.8421	17.0735	18.1745	15.6142	17.5456	18.4236	11.0856
130703	22.6667	15.0352	17.2164	13.0433	16.0638	17.7319	18.489	11.0111
130703	22.6667	15.0352	17.2164	13.0433	16.0638	17.7319	18.489	11.0111
130704	17.7917	13.7386	12.0014	14.0185	13.6073	16.5683	17.6958	10.5478
130704	17.7917	13.7386	12.0014	14.0185	13.6073	16.5683	17.6958	10.5478
130705	17	13.0951	11.8948	18.6955	13.239	16.5103	14.8276	9.92083
130705	17	13.0951	11.8948	18.6955	13.239	16.5103	14.8276	9.92083
130706	20.4583	12.7187	16.9772	13.0922	14.0975	15.0166	18.4532	13.6813
130706	20.4583	12.7187	16.9772	13.0922	14.0975	15.0166	18.4532	13.6813
130707	20.3333	16.6874	11.6723	12.5202	12.8884	17.1552	15.6851	10.3849
130707	20.3333	16.6874	11.6723	12.5202	12.8884	17.1552	15.6851	10.3849
130708	20.7083	13.7978	11.1805	11.517	12.6289	16.5229	16.3767	11.0315
130708	20.7083	13.7978	11.1805	11.517	12.6289	16.5229	16.3767	11.0315
130709	19.8333	11.5243	11.3717	11.2461	13.2081	17.71	14.4949	11.463
130709	19.8333	11.5243	11.3717	11.2461	13.2081	17.71	14.4949	11.463
130710	18.375	12.6239	11.6592	11.0439	13.9589	16.9712	15.9733	10.6753
130710	18.375	12.6239	11.6592	11.0439	13.9589	16.9712	15.9733	10.6753
130711	23.625	12.5015	12.1651	11.3979	12.553	16.2842	16.8438	9.58929
130711	23.625	12.5015	12.1651	11.3979	12.553	16.2842	16.8438	9.58929
130712	22.9167	12.1672	13.3288	11.7627	12.9852	16.5105	15.2029	9.96238
130712	22.9167	12.1672	13.3288	11.7627	12.9852	16.5105	15.2029	9.96238
130713	19.4167	15.3665	13.3847	13.0434	12.693	14.9072	16.3931	10.4439
130713	19.4167	15.3665	13.3847	13.0434	12.693	14.9072	16.3931	10.4439
130714	16.0833	13.0922	13.0704	11.7867	14.1578	16.1306	18.8223	11.5256
130714	16.0833	13.0922	13.0704	11.7867	14.1578	16.1306	18.8223	11.5256
130715	15.3333	12.242	14.8401	14.15	12.9516	14.381	17.6426	10.7268
130715	15.3333	12.242	14.8401	14.15	12.9516	14.381	17.6426	10.7268
130716	23.8333	12.2988	18.5666	13.1611	12.6594	17.6067	16.0878	11.3651
130716	23.8333	12.2988	18.5666	13.1611	12.6594	17.6067	16.0878	11.3651
130717	21.1667	12.3684	18.5766	12.8798	12.4232	17.8915	18.1708	11.0351
130717	21.1667	12.3684	18.5766	12.8798	12.4232	17.8915	18.1708	11.0351
130718	22.8333	15.3501	16.2554	14.0369	12.291	17.6842	15.8498	11.581
130718	22.8333	15.3501	16.2554	14.0369	12.291	17.6842	15.8498	11.581
130719	23.0417	19.6274	17.557	13.6936	16.216	18.0993	16.6404	10.9669
130719	23.0417	19.6274	17.557	13.6936	16.216	18.0993	16.6404	10.9669
130720	22.25	14.2962	16.5135	15.4641	12.8336	17.0469	16.6441	10.8778
130720	22.25	14.2962	16.5135	15.4641	12.8336	17.0469	16.6441	10.8778
130721	16.4167	13.3289	13.3212	14.1339	12.7037	16.3159	19.1689	9.7759
130721	16.4167	13.3289	13.3212	14.1339	12.7037	16.3159	19.1689	9.7759
130722	19.5417	12.5809	10.766	12.6194	12.592	15.3791	17.1829	9.39526
130722	19.5417	12.5809	10.766	12.6194	12.592	15.3791	17.1829	9.39526
130723	17.2917	10.7892	12.5902	13.3307	12.0961	13.5395	15.1652	10.5428
130723	17.2917	10.7892	12.5902	13.3307	12.0961	13.5395	15.1652	10.5428
130724	17.7083	12.4222	11.8444	11.0947	11.8316	17.709	15.764	9.32653
130724	17.7083	12.4222	11.8444	11.0947	11.8316	17.709	15.764	9.32653
130725	19.3333	12.1417	13.0045	12.9142	13.5053	16.4825	18.7175	9.2023
130725	19.3333	12.1417	13.0045	12.9142	13.5053	16.4825	18.7175	9.2023
130726	21.2917	15.9066	12.6063	13.7353	15.5403	17.5282	19.6165	9.47039
130726	21.2917	15.9066	12.6063	13.7353	15.5403	17.5282	19.6165	9.47039
130727	25.625	12.4174	12.5034	11.7796	13.228	17.2944	18.325	9.02975
130727	25.625	12.4174	12.5034	11.7796	13.228	17.2944	18.325	9.02975
130728	24.375	11.6119	12.2494	12.9409	14.0321	16.5779	17.2861	10.29
130728	24.375	11.6119	12.2494	12.9409	14.0321	16.5779	17.2861	10.29
130729	23.0417	12.8911	13.0598	11.059	12.4759	16.2225	15.7186	10.1784
130729	23.0417	12.8911	13.0598	11.059	12.4759	16.2225	15.7186	10.1784
130730	17.625	12.1301	11.5219	11.9802	13.1754	16.1862	15.0265	8.95419
130730	17.625	12.1301	11.5219	11.9802	13.1754	16.1862	15.0265	8.95419
130731	18.5833	11.8668	12.7178	13.5852	13.4978	17.3178	18.9381	10.1446
130731	18.5833	11.8668	12.7178	13.5852	13.4978	17.3178	18.9381	10.1446
130801	27.0833	11.486	19.5118	17.5284	12.5573	15.9235	16.6047	12.2312
130801	27.0833	11.486	19.5118	17.5284	12.5573	15.9235	16.6047	12.2312
130802	29.5909	13.2086	14.7871	21.4804	13.8715	16.0734	16.0036	11.6877
130802	29.5909	13.2086	14.7871	21.4804	13.8715	16.0734	16.0036	11.6877
130803	22.7917	13.8017	12.3639	14.5326	15.2102	17.6851	16.8136	10.6639
130803	22.7917	13.8017	12.3639	14.5326	15.2102	17.6851	16.8136	10.6639
130804	19.9167	11.1329	11.8613	11.3041	13.8952	16.6355	16.1042	10.1466
130804	19.9167	11.1329	11.8613	11.3041	13.8952	16.6355	16.1042	10.1466
130805	22.125	12.6578	11.8386	11.907	13.1915	15.8264	15.5239	9.85393
130805	22.125	12.6578	11.8386	11.907	13.1915	15.8264	15.5239	9.85393
130806	29.1667	12.1593	16.6763	18.2851	13.3654	14.421	14.8386	9.69706
130806	29.1667	12.1593	16.6763	18.2851	13.3654	14.421	14.8386	9.69706
130807	21.4167	12.5505	12.2472	15.3287	12.5663	13.6923	14.2747	10.3685
130807	21.4167	12.5505	12.2472	15.3287	12.5663	13.6923	14.2747	10.3685
130808	29.5833	12.2982	12.1578	14.5155	12.5567	15.2554	15.7518	11.4421
130808	29.5833	12.2982	12.1578	14.5155	12.5567	15.2554	15.7518	11.4421
130809	25.375	12.6678	11.7476	11.4379	10.4513	16.5283	16.5191	11.2537
130809	25.375	12.6678	11.7476	11.4379	10.4513	16.5283	16.5191	11.2537
130810	11.5	11.7756	11.3709	10.8575	10.9564	15.6779	14.6257	9.36503
130810	11.5	11.7756	11.3709	10.8575	10.9564	15.6779	14.6257	9.36503
130811	15.3333	10.2869	12.1747	11.0543	11.7674	14.0799	14.0383	10.1746
130811	15.3333	10.2869	12.1747	11.0543	11.7674	14.0799	14.0383	10.1746
130812	18.1667	12.4051	11.573	10.8035	11.1836	13.8077	15.2332	10.0651
130812	18.1667	12.4051	11.573	10.8035	11.1836	13.8077	15.2332	10.0651
130813	18.7917	12.8871	12.4491	12.6726	11.502	13.5276	14.3354	12.7229
130813	18.7917	12.8871	12.4491	12.6726	11.502	13.5276	14.3354	12.7229
130814	21.5833	13.2099	12.7123	12.3889	12.5327	15.8415	19.4105	10.5444
130814	21.5833	13.2099	12.7123	12.3889	12.5327	15.8415	19.4105	10.5444
130815	20.5	11.9309	13.7789	11.3013	12.6522	12.5795	16.2722	11.6168
130815	20.5	11.9309	13.7789	11.3013	12.6522	12.5795	16.2722	11.6168
130816	15.25	11.5316	13.5827	12.042	13.5582	16.8462	17.6173	13.9933
130816	15.25	11.5316	13.5827	12.042	13.5582	16.8462	17.6173	13.9933
130817	18.7917	13.3534	33.4795	15.1568	13.0706	16.5635	19.2697	12.9474
130817	18.7917	13.3534	33.4795	15.1568	13.0706	16.5635	19.2697	12.9474
130818	19.2917	12.2075	32.0935	17.293	13.4657	16.9326	19.1788	9.46179
130818	19.2917	12.2075	32.0935	17.293	13.4657	16.9326	19.1788	9.46179
130819	25.5	12.3544	16.8884	14.8378	13.8456	14.2006	16.8569	10.4777
130819	25.5	12.3544	16.8884	14.8378	13.8456	14.2006	16.8569	10.4777
130820	22.75	11.6683	12.1877	11.3793	12.5944	16.3831	17.9797	10.311
130820	22.75	11.6683	12.1877	11.3793	12.5944	16.3831	17.9797	10.311
130821	19.4583	12.209	11.874	12.0277	13.0423	15.9046	16.6674	15.5951
130821	19.4583	12.209	11.874	12.0277	13.0423	15.9046	16.6674	15.5951
130822	15.1667	11.2127	11.9864	11.9717	12.6642	16.0252	15.2024	9.99559
130822	15.1667	11.2127	11.9864	11.9717	12.6642	16.0252	15.2024	9.99559
130823	20.6667	12.8522	13.9585	12.1555	12.8228	15.9369	19.1093	11.2418
130823	20.6667	12.8522	13.9585	12.1555	12.8228	15.9369	19.1093	11.2418
130824	21.8333	13.8588	14.9074	12.7002	13.6138	16.672	19.3144	10.5047
130824	21.8333	13.8588	14.9074	12.7002	13.6138	16.672	19.3144	10.5047
130825	20	12.2496	14.5208	15.6772	12.6866	17.0191	16.7989	10.3355
130825	20	12.2496	14.5208	15.6772	12.6866	17.0191	16.7989	10.3355
130826	12.25	11.7901	12.9404	12.4469	12.3698	16.823	16.3117	8.79975
130826	12.25	11.7901	12.9404	12.4469	12.3698	16.823	16.3117	8.79975
130827	23.75	12.1468	15.3204	13.9806	11.9096	15.3093	15.1096	12.8861
130827	23.75	12.1468	15.3204	13.9806	11.9096	15.3093	15.1096	12.8861
130828	20.6667	14.6605	19.3581	14.0258	11.7147	14.6802	15.7224	9.56805
130828	20.6667	14.6605	19.3581	14.0258	11.7147	14.6802	15.7224	9.56805
130829	17.625	14.2972	24.0482	14.1549	12.2444	17.4427	15.448	13.5041
130829	17.625	14.2972	24.0482	14.1549	12.2444	17.4427	15.448	13.5041
130830	16.875	13.1198	20.3415	13.3246	12.6161	15.8866	15.2216	14.9806
130830	16.875	13.1198	20.3415	13.3246	12.6161	15.8866	15.2216	14.9806
130831	16.625	11.734	10.6804	11.9129	13.2359	15.3669	14.1137	11.0342
130831	16.625	11.734	10.6804	11.9129	13.2359	15.3669	14.1137	11.0342
130901	20.0417	12.566	10.606	11.7587	11.5447	17.315	15.1959	11.6729
130901	20.0417	12.566	10.606	11.7587	11.5447	17.315	15.1959	11.6729
130902	12.3333	12.6882	12.8546	10.2631	12.8582	16.924	15.7096	11.8115
130902	12.3333	12.6882	12.8546	10.2631	12.8582	16.924	15.7096	11.8115
130903	14.3333	12.5268	11.7797	11.5073	13.9008	16.8765	17.3545	10.9761
130903	14.3333	12.5268	11.7797	11.5073	13.9008	16.8765	17.3545	10.9761
130904	15.2917	13.4677	12.0395	12.9659	12.654	16.8813	15.8746	11.7594
130904	15.2917	13.4677	12.0395	12.9659	12.654	16.8813	15.8746	11.7594
130905	14.7083	13.457	12.9089	11.8011	14.3662	16.8171	15.9596	13.595
130905	14.7083	13.457	12.9089	11.8011	14.3662	16.8171	15.9596	13.595
130906	11.2083	9.87889	10.9939	11.6159	11.653	15.0483	18.0372	9.7328
130906	11.2083	9.87889	10.9939	11.6159	11.653	15.0483	18.0372	9.7328
130907	13.4545	11.6714	11.1508	10.4376	11.9268	14.9252	14.3503	9.70115
130907	13.4545	11.6714	11.1508	10.4376	11.9268	14.9252	14.3503	9.70115
130908	12.5	10.3642	11.4752	11.218	11.7436	13.5984	14.168	9.13097
130908	12.5	10.3642	11.4752	11.218	11.7436	13.5984	14.168	9.13097
130909	18.6667	11.1272	12.9933	10.3443	11.5577	12.9583	15.9702	9.74673
130909	18.6667	11.1272	12.9933	10.3443	11.5577	12.9583	15.9702	9.74673
130910	18.5417	10.5475	13.4419	12.1893	12.7945	13.3043	14.9181	11.9756
130910	18.5417	10.5475	13.4419	12.1893	12.7945	13.3043	14.9181	11.9756
130911	17.0833	13.7943	15.4723	12.7271	13.2232	14.7946	14.9041	9.33948
130911	17.0833	13.7943	15.4723	12.7271	13.2232	14.7946	14.9041	9.33948
130912	17.2083	12.5061	15.653	11.2527	11.9095	14.7406	15.1781	14.2584
130912	17.2083	12.5061	15.653	11.2527	11.9095	14.7406	15.1781	14.2584
130913	15.125	9.13862	12.7341	11.4136	12.1522	14.196	14.9795	12.064
130913	15.125	9.13862	12.7341	11.4136	12.1522	14.196	14.9795	12.064
130914	15.9583	12.4179	13.8742	11.4892	11.353	14.2497	15.0622	16.69
130914	15.9583	12.4179	13.8742	11.4892	11.353	14.2497	15.0622	16.69
130915	14.4167	12.1673	11.1288	11.5594	12.2308	16.1576	15.1587	9.00018
130915	14.4167	12.1673	11.1288	11.5594	12.2308	16.1576	15.1587	9.00018
130916	13.0833	11.7947	11.6027	10.7364	12.2473	17.4929	14.9092	9.91329
130916	13.0833	11.7947	11.6027	10.7364	12.2473	17.4929	14.9092	9.91329
130917	13	12.6349	12.4214	10.9538	13.8117	17.7018	16.6641	12.518
130917	13	12.6349	12.4214	10.9538	13.8117	17.7018	16.6641	12.518
130918	21.25	9.15201	12.5152	11.2115	11.974	13.8492	15.5586	10.5608
130918	21.25	9.15201	12.5152	11.2115	11.974	13.8492	15.5586	10.5608
130919	16.75	15.9532	18.7445	14.8133	16.4793	13.1951	13.9038	11.6427
130919	16.75	15.9532	18.7445	14.8133	16.4793	13.1951	13.9038	11.6427
130920	23.125	26.1306	28.6499	24.0214	18.9914	13.2825	21.8593	12.6559
130920	23.125	26.1306	28.6499	24.0214	18.9914	13.2825	21.8593	12.6559
130921	27.2917	20.7098	23.2936	20.5457	14.5682	13.0015	14.3907	14.5016
130921	27.2917	20.7098	23.2936	20.5457	14.5682	13.0015	14.3907	14.5016
130922	23.9583	15.231	14.6741	15.5689	11.9473	13.349	14.7042	9.97069
130922	23.9583	15.231	14.6741	15.5689	11.9473	13.349	14.7042	9.97069
130923	21.0417	20.1849	15.2981	16.4896	12.5865	15.9954	15.9762	9.77764
130923	21.0417	20.1849	15.2981	16.4896	12.5865	15.9954	15.9762	9.77764
130924	20.5217	17.969	12.5136	15.3811	13.3913	13.6954	16.2807	18.3804
130924	20.5217	17.969	12.5136	15.3811	13.3913	13.6954	16.2807	18.3804
130925	17.3333	15.1902	8.21001	15.365	13.4778	12.7803	15.1118	12.2242
130925	17.3333	15.1902	8.21001	15.365	13.4778	12.7803	15.1118	12.2242
[truncated: 5,308 more rows]
